# Supplementary material for: Genome-wide identification of long noncoding RNAs and their competing endogenous RNA networks involved in the odontogenic differentiation of human dental pulp stem cells
Source: Stem Cell Res Ther. 2020 Mar 13;11:114. doi: 10.1186/s13287-020-01622-w (PMC7071724; doi:10.1186/s13287-020-01622-w)
Supplement: Supplementary file 1 — Additional file 1: Table S1. The expression profiles of upregulated lncRNAs in differentiated and undifferentiated hDPSCs. (XLS 72 kb) [file 13287_2020_1622_MOESM1_ESM.xls]

## Sheet: up_Diff_vs_Undiff
# Fold Change cut-off: 2.0 # P-value cut-off: 0.05 # Condition pairs: Diff_vs_Undiff # Column A: ProbeName it represents probe name. # Column B: P-value, P-value calculated from paired t-test. # Column C: FDR, FDR is calculated from Benjamini Hochberg FDR. # Column D: Fold Change, the absolute ratio (no log scale) of normalized intensities between two conditions. # Column E: Regulation, it depict…
Diff_vs_Undiff 2.0 fold up regulated LncRNAs
	P-value and FDR		Fold change and Regulation		Annotations																				Group--Raw Intensity		Group--Normalized Intensity		Raw Intensity						Normalized Intensity
ProbeName	P-value	FDR	Fold Change	Regulation	type	transcript_type	lncRNA_level	seqname	GeneSymbol	source	RNAlength	chrom	strand	txStart	txEnd	Sequence	EntrezID	relationship	Associated_gene_acc	Associated_gene_name	Associated_protein_name	Associated_gene_strand	associated_gene_start	Associated_gene_end	group-Diff(raw)	group-Undiff(raw)	group-Diff(normalized)	group-Undiff(normalized)	[D, Diff](raw)	[E, Diff](raw)	[F, Diff](raw)	[A, Undiff](raw)	[B, Undiff](raw)	[C, Undiff](raw)	[D, Diff](normalized)	[E, Diff](normalized)	[F, Diff](normalized)	[A, Undiff](normalized)	[B, Undiff](normalized)	[C, Undiff](normalized)
ASHGV40047241	0.0154911	0.347394	2.01274	up	noncoding	long noncoding	Reliable	uc022anm.1	TCRB	UCSC_knowngene	224	chr7	-	142231575	142231799	ACTAACAAAGGAGAAGTCTCAGATGGCTACAGTGTCTCTAGATCAAACACAGAGGACCTC		intergenic							26.9424	13.0968	4.72373	3.71456	23.1611	32.9134	24.7527	10.3648	14.8408	14.0848	4.64661	5.01925	4.50531	3.48176	3.91395	3.74799
ASHGV40001766	0.032376	0.377799	3.33155	up	noncoding	long noncoding	Gold	ENST00000524085	RP11-157I4.4	GENCODE	546	chr8	+	82351670	82434053	AGCACATTCGGAGAGCCAGGGTGTGCTTGTCGAAGAGATATTCTGCCGAGCCAGATTCGG		intronic antisense	ENST00000519260	PMP2		-	82354647	82359674	60.7072	16.7061	5.80671	4.07051	31.1576	83.1886	67.7755	14.4496	17.9485	17.7202	5.06875	6.36123	5.99015	3.9552	4.18382	4.07252
ASHGV40001766	0.032376	0.377799	3.33155	up	noncoding	long noncoding	Gold	ENST00000524085	RP11-157I4.4	GENCODE	546	chr8	+	82351670	82434053	AGCACATTCGGAGAGCCAGGGTGTGCTTGTCGAAGAGATATTCTGCCGAGCCAGATTCGG		intronic antisense	NM_001080526	FABP9	fatty acid binding protein 9, testis	-	82370617	82373758	60.7072	16.7061	5.80671	4.07051	31.1576	83.1886	67.7755	14.4496	17.9485	17.7202	5.06875	6.36123	5.99015	3.9552	4.18382	4.07252
ASHGV40001766	0.032376	0.377799	3.33155	up	noncoding	long noncoding	Gold	ENST00000524085	RP11-157I4.4	GENCODE	546	chr8	+	82351670	82434053	AGCACATTCGGAGAGCCAGGGTGTGCTTGTCGAAGAGATATTCTGCCGAGCCAGATTCGG		intronic antisense	NM_001442	FABP4	fatty acid binding protein 4, adipocyte	-	82390731	82395473	60.7072	16.7061	5.80671	4.07051	31.1576	83.1886	67.7755	14.4496	17.9485	17.7202	5.06875	6.36123	5.99015	3.9552	4.18382	4.07252
ASHGV40001766	0.032376	0.377799	3.33155	up	noncoding	long noncoding	Gold	ENST00000524085	RP11-157I4.4	GENCODE	546	chr8	+	82351670	82434053	AGCACATTCGGAGAGCCAGGGTGTGCTTGTCGAAGAGATATTCTGCCGAGCCAGATTCGG		intronic antisense	NM_002677	PMP2	peripheral myelin protein 2	-	82352563	82359719	60.7072	16.7061	5.80671	4.07051	31.1576	83.1886	67.7755	14.4496	17.9485	17.7202	5.06875	6.36123	5.99015	3.9552	4.18382	4.07252
ASHGV40058187	0.0365608	0.382127	2.50257	up	noncoding	long noncoding	Reliable	T089165	G020659	RNA-seq: Iyer et al 2015	453	chr12	+	127650315	127650988	GCTATCCGAGGCGTTCAGTCATAATCCCACAGATGGTAGCTTCGCCCCATTGGCTCCTCA		intergenic							13602.3	5053.59	13.6742	12.3508	11110.3	16951.2	12745.5	5376.59	4896.53	4887.65	13.4896	14.0204	13.5126	12.6697	12.331	12.0518
ASHGV40028770	0.00635522	0.339345	2.68336	up	noncoding	long noncoding	Reliable	T188183	G043225	RNA-seq: Iyer et al 2015	2492	chr2	+	41024412	41053125	CCACATTGATTTTGTTGTTCTGCTGCTGCTACAACTTTTACTATAAAATTTGTAGCTCAC		intergenic							17.0362	6.06287	4.05592	2.63188	16.0208	14.1731	20.9148	5.80856	5.82074	6.55931	4.11371	3.78871	4.26535	2.63405	2.58408	2.6775
ASHGV40060282	0.00743419	0.341306	2.10279	up	noncoding	long noncoding	Reliable	uc.299-	uc.299	UCR	210	chr10	-	102509434	102509644	AGACAAGAAAAAAACACAACACCCCACACACAGCAGGGACCGGCCATTAGTCAGGGTCCG		natural antisense	ENST00000370296	PAX2		+	102505467	102589698	66.5471	31.168	6.04051	4.9682	60.7129	75.3602	63.5682	32.3678	31.9553	29.181	6.02607	6.20271	5.89275	5.13532	5.00481	4.76448
ASHGV40060282	0.00743419	0.341306	2.10279	up	noncoding	long noncoding	Reliable	uc.299-	uc.299	UCR	210	chr10	-	102509434	102509644	AGACAAGAAAAAAACACAACACCCCACACACAGCAGGGACCGGCCATTAGTCAGGGTCCG		natural antisense	ENST00000427256	PAX2		+	102505984	102546727	66.5471	31.168	6.04051	4.9682	60.7129	75.3602	63.5682	32.3678	31.9553	29.181	6.02607	6.20271	5.89275	5.13532	5.00481	4.76448
ASHGV40060282	0.00743419	0.341306	2.10279	up	noncoding	long noncoding	Reliable	uc.299-	uc.299	UCR	210	chr10	-	102509434	102509644	AGACAAGAAAAAAACACAACACCCCACACACAGCAGGGACCGGCCATTAGTCAGGGTCCG		natural antisense	ENST00000428433	PAX2		+	102505467	102589698	66.5471	31.168	6.04051	4.9682	60.7129	75.3602	63.5682	32.3678	31.9553	29.181	6.02607	6.20271	5.89275	5.13532	5.00481	4.76448
ASHGV40060282	0.00743419	0.341306	2.10279	up	noncoding	long noncoding	Reliable	uc.299-	uc.299	UCR	210	chr10	-	102509434	102509644	AGACAAGAAAAAAACACAACACCCCACACACAGCAGGGACCGGCCATTAGTCAGGGTCCG		natural antisense	ENST00000554172	PAX2		+	102508608	102568995	66.5471	31.168	6.04051	4.9682	60.7129	75.3602	63.5682	32.3678	31.9553	29.181	6.02607	6.20271	5.89275	5.13532	5.00481	4.76448
ASHGV40060282	0.00743419	0.341306	2.10279	up	noncoding	long noncoding	Reliable	uc.299-	uc.299	UCR	210	chr10	-	102509434	102509644	AGACAAGAAAAAAACACAACACCCCACACACAGCAGGGACCGGCCATTAGTCAGGGTCCG		natural antisense	ENST00000556085	PAX2		+	102505976	102587406	66.5471	31.168	6.04051	4.9682	60.7129	75.3602	63.5682	32.3678	31.9553	29.181	6.02607	6.20271	5.89275	5.13532	5.00481	4.76448
ASHGV40060282	0.00743419	0.341306	2.10279	up	noncoding	long noncoding	Reliable	uc.299-	uc.299	UCR	210	chr10	-	102509434	102509644	AGACAAGAAAAAAACACAACACCCCACACACAGCAGGGACCGGCCATTAGTCAGGGTCCG		natural antisense	NM_000278	PAX2		+	102505467	102589698	66.5471	31.168	6.04051	4.9682	60.7129	75.3602	63.5682	32.3678	31.9553	29.181	6.02607	6.20271	5.89275	5.13532	5.00481	4.76448
ASHGV40060282	0.00743419	0.341306	2.10279	up	noncoding	long noncoding	Reliable	uc.299-	uc.299	UCR	210	chr10	-	102509434	102509644	AGACAAGAAAAAAACACAACACCCCACACACAGCAGGGACCGGCCATTAGTCAGGGTCCG		natural antisense	NM_001304569	PAX2		+	102495465	102589698	66.5471	31.168	6.04051	4.9682	60.7129	75.3602	63.5682	32.3678	31.9553	29.181	6.02607	6.20271	5.89275	5.13532	5.00481	4.76448
ASHGV40060282	0.00743419	0.341306	2.10279	up	noncoding	long noncoding	Reliable	uc.299-	uc.299	UCR	210	chr10	-	102509434	102509644	AGACAAGAAAAAAACACAACACCCCACACACAGCAGGGACCGGCCATTAGTCAGGGTCCG		natural antisense	NM_003988	PAX2	paired box 2	+	102505467	102589698	66.5471	31.168	6.04051	4.9682	60.7129	75.3602	63.5682	32.3678	31.9553	29.181	6.02607	6.20271	5.89275	5.13532	5.00481	4.76448
ASHGV40060282	0.00743419	0.341306	2.10279	up	noncoding	long noncoding	Reliable	uc.299-	uc.299	UCR	210	chr10	-	102509434	102509644	AGACAAGAAAAAAACACAACACCCCACACACAGCAGGGACCGGCCATTAGTCAGGGTCCG		natural antisense	NM_003989	PAX2		+	102505467	102589698	66.5471	31.168	6.04051	4.9682	60.7129	75.3602	63.5682	32.3678	31.9553	29.181	6.02607	6.20271	5.89275	5.13532	5.00481	4.76448
ASHGV40060282	0.00743419	0.341306	2.10279	up	noncoding	long noncoding	Reliable	uc.299-	uc.299	UCR	210	chr10	-	102509434	102509644	AGACAAGAAAAAAACACAACACCCCACACACAGCAGGGACCGGCCATTAGTCAGGGTCCG		natural antisense	NM_003990	PAX2		+	102505467	102589698	66.5471	31.168	6.04051	4.9682	60.7129	75.3602	63.5682	32.3678	31.9553	29.181	6.02607	6.20271	5.89275	5.13532	5.00481	4.76448
ASHGV40029489	0.0325843	0.377799	4.11015	up	noncoding	long noncoding	Reliable	T198843	G045900	RNA-seq: Iyer et al 2015	2361	chr2	+	129804289	129809812	TGCACACACACACACGCACAATCACACACAATGGAATACTATGGAATACTATTCAACTTT		intergenic							288.86	69.4708	8.126	6.08681	264.656	360.852	241.074	95.8629	53.7984	58.7511	8.1189	8.43151	7.82759	6.74923	5.7558	5.7554
ASHGV40030157	0.015375	0.347394	2.42097	up	noncoding	long noncoding	Gold	ENST00000420563	AC053503.4	GENCODE	1598	chr2	+	220253217	220268355	AGACGCACACACCACACAAATATTATTGTTCCTCAACAATTTACACATTCTGAAATTGGA		intronic antisense	ENST00000434339	DNPEP		-	220250380	220264729	19.6585	8.0221	4.25372	2.97813	17.315	25.1756	16.4848	8.33107	10.7352	5	4.2242	4.62848	3.90848	3.16961	3.44286	2.32193
ASHGV40030157	0.015375	0.347394	2.42097	up	noncoding	long noncoding	Gold	ENST00000420563	AC053503.4	GENCODE	1598	chr2	+	220253217	220268355	AGACGCACACACCACACAAATATTATTGTTCCTCAACAATTTACACATTCTGAAATTGGA		intronic antisense	ENST00000457935	DNPEP		-	220246719	220264744	19.6585	8.0221	4.25372	2.97813	17.315	25.1756	16.4848	8.33107	10.7352	5	4.2242	4.62848	3.90848	3.16961	3.44286	2.32193
ASHGV40030157	0.015375	0.347394	2.42097	up	noncoding	long noncoding	Gold	ENST00000420563	AC053503.4	GENCODE	1598	chr2	+	220253217	220268355	AGACGCACACACCACACAAATATTATTGTTCCTCAACAATTTACACATTCTGAAATTGGA		intronic antisense	ENST00000523282	DNPEP		-	220238915	220264729	19.6585	8.0221	4.25372	2.97813	17.315	25.1756	16.4848	8.33107	10.7352	5	4.2242	4.62848	3.90848	3.16961	3.44286	2.32193
ASHGV40030157	0.015375	0.347394	2.42097	up	noncoding	long noncoding	Gold	ENST00000420563	AC053503.4	GENCODE	1598	chr2	+	220253217	220268355	AGACGCACACACCACACAAATATTATTGTTCCTCAACAATTTACACATTCTGAAATTGGA		natural antisense	ENST00000373972	DNPEP		-	220238915	220253598	19.6585	8.0221	4.25372	2.97813	17.315	25.1756	16.4848	8.33107	10.7352	5	4.2242	4.62848	3.90848	3.16961	3.44286	2.32193
ASHGV40030157	0.015375	0.347394	2.42097	up	noncoding	long noncoding	Gold	ENST00000420563	AC053503.4	GENCODE	1598	chr2	+	220253217	220268355	AGACGCACACACCACACAAATATTATTGTTCCTCAACAATTTACACATTCTGAAATTGGA		natural antisense	ENST00000519905	DNPEP		-	220251408	220264703	19.6585	8.0221	4.25372	2.97813	17.315	25.1756	16.4848	8.33107	10.7352	5	4.2242	4.62848	3.90848	3.16961	3.44286	2.32193
ASHGV40021564	0.0214624	0.35504	2.35381	up	noncoding	long noncoding	Reliable	T033346	G007548	RNA-seq: Iyer et al 2015	734	chr1	-	235042500	235043435	TTCTGCATTCAGTCTTCATGCTGGGCGGCATGAAGAGAGAAACAAAAACCACCTTTCTTG		intergenic							12.3382	5.15949	3.59551	2.36052	13.5647	12.1783	11.2717	5	5	5.47846	3.87226	3.56674	3.34754	2.32347	2.32249	2.4356
ASHGV40031759	0.0231352	0.359436	3.32822	up	noncoding	long noncoding	Reliable	T219761	G050813	RNA-seq: Iyer et al 2015	5642	chr20	+	49062991	49068633	CAGTTTATTGCTGCTGCTGCTGCTGCAGTTCTTATTTAGTATATATGAATTCTTGTTCTT		intergenic							54.4062	15.974	5.72799	3.99325	45.9992	45.5957	71.6238	12.5224	19.0769	16.3226	5.62052	5.49025	6.07322	3.75064	4.27323	3.95587
ASHGV40043425	0.0499997	0.394815	4.33134	up	noncoding	long noncoding	Reliable	ENST00000434901	RP1-153P14.3	GENCODE	373	chr6	-	37514366	37515056	TTACTTCCATTAGTAATGTGCCCAGGAGTGAAGGCTGAAGTCACCATTGCAGATGCTTAG	100505550	intergenic							30.2845	6.34215	4.80381	2.68899	15.6387	36.4115	38.8032	7.11469	5.26328	6.64847	4.07685	5.16555	5.16902	2.93399	2.43735	2.69564
ASHGV40052376	0.0192262	0.347636	2.25879	up	noncoding	long noncoding	Reliable	T367348	G086828	RNA-seq: Iyer et al 2015	7339	chr9	-	131989552	132001307	GTAAATTAATGCCTAGCCACATAACCACTATATAGGTGTCACTACAATTGCGCGGCCTCA		intergenic							17.6682	8.16061	3.98717	2.81162	13.1029	10.7658	29.1358	5	5	14.4818	3.82492	3.38416	4.75244	2.32347	2.32249	3.78891
ASHGV40005104	0.0176322	0.347394	3.30549	up	noncoding	long noncoding	Reliable	T050852	G011911	RNA-seq: Iyer et al 2015	5452	chr10	-	131033457	131041247	TAAACACTTGCACACATGCACACACACAAGGTAGGAGGCATTTAAAACAGGGTCAACGTC		intergenic							27.9294	8.03363	4.76041	3.03554	24.8737	36.1301	22.7843	9.03824	7.63703	7.42562	4.73879	5.15316	4.38928	3.28982	2.967	2.84981
ASHGV40053220	0.016092	0.347394	2.02215	up	noncoding	long noncoding	Reliable	TCONS_00016098	XLOC_007489	RNA-seq: Cabili et al 2011	315	chr9	+	102648727	102657226	CACAGGTAGAAAGTCACTGCCCTTTGGAGAATAGATGTTTACCTTTTCCAGAAACAGTCG		intergenic							32.7972	15.9951	5.0232	4.00731	29.5602	36.3494	32.4821	14.2468	15.0979	18.6406	4.99169	5.1626	4.91531	3.93785	3.94215	4.14194
ASHGV40000605	0.0223423	0.355694	2.03427	up	noncoding	long noncoding	Reliable	ENST00000425309	RP11-475I24.3	GENCODE	257	chr9	+	44402459	44403260	GGACGTAGTTATTAAATGCTGTTTTCCATGACCGTCTCTGTTCTTCCCATACGCGAATGG		bidirectional	ENST00000540551	BX088651.1		-	44400716	44402427	1344.74	620.918	10.325	9.30045	996.331	1638.77	1399.11	525.473	706.504	630.775	10.0224	10.5911	10.3614	9.29798	9.48878	9.11459
ASHGV40051880	0.0116437	0.347394	2.10621	up	noncoding	long noncoding	Reliable	T360860	G085223	RNA-seq: Iyer et al 2015	4596	chr9	-	81892762	81897952	TTCGAAGAACAATTACAAAAACAAATAGCAGCAGCAGTAGCAGCAGTCATAACAGCAGAG		intergenic							10.856	5	3.39728	2.32263	8.26598	11.7825	12.5197	5	5	5	3.16416	3.51609	3.51159	2.32347	2.32249	2.32193
ASHGV40011773	0.00135612	0.303024	2.43334	up	noncoding	long noncoding	Reliable	T083415	G019359	RNA-seq: Iyer et al 2015	450	chr12	+	87345385	87478409	TAACCACCCCACCACACAGATGCTGAGTTATTCATATGTTCATTTTGTTCTGTGGCCCAG		intergenic							220.357	89.1175	7.76549	6.48255	227.613	219.866	213.591	94.6136	83.7308	89.0083	7.91671	7.7294	7.65036	6.72734	6.38766	6.33266
ASHGV40056562	0.00258771	0.305404	2.77605	up	noncoding	long noncoding	Reliable	ENST00000597337	AC006262.10	GENCODE	258	chr19	-	46732220	46733645	GAGAGGAGAGAGAGAGAGAGAGAAGGTAGGAGAATAAAACTCCTGATTTTGGTTATTGTC		natural antisense	NM_198541	IGFL1	IGF like family member 1	+	46733008	46734500	22.7364	7.77372	4.41879	2.94575	22.8224	31.1846	14.2023	7.7306	10.5414	5.04914	4.62429	4.94279	3.68929	3.05459	3.41857	2.36409
ASHGV40033915	0.0184379	0.347394	2.23699	up	noncoding	long noncoding	Reliable	T015056	G003293	RNA-seq: Iyer et al 2015	212	chr1	+	91852776	91853148	ATTCTGCTTCACAATGATAGGAAGAGCCGACATCGAAGGATCAAAAAGCGACGTCGCTAT		intronic antisense	ENST00000294696	HFM1		-	91726323	91870426	515.652	222.4	8.97523	7.81367	477.042	550.764	519.15	220.855	251.669	194.676	8.96974	9.03038	8.92557	8.01026	7.98253	7.44821
ASHGV40033915	0.0184379	0.347394	2.23699	up	noncoding	long noncoding	Reliable	T015056	G003293	RNA-seq: Iyer et al 2015	212	chr1	+	91852776	91853148	ATTCTGCTTCACAATGATAGGAAGAGCCGACATCGAAGGATCAAAAAGCGACGTCGCTAT		intronic antisense	ENST00000370424	HFM1		-	91726746	91870378	515.652	222.4	8.97523	7.81367	477.042	550.764	519.15	220.855	251.669	194.676	8.96974	9.03038	8.92557	8.01026	7.98253	7.44821
ASHGV40033915	0.0184379	0.347394	2.23699	up	noncoding	long noncoding	Reliable	T015056	G003293	RNA-seq: Iyer et al 2015	212	chr1	+	91852776	91853148	ATTCTGCTTCACAATGATAGGAAGAGCCGACATCGAAGGATCAAAAAGCGACGTCGCTAT		intronic antisense	ENST00000370425	HFM1		-	91726322	91870426	515.652	222.4	8.97523	7.81367	477.042	550.764	519.15	220.855	251.669	194.676	8.96974	9.03038	8.92557	8.01026	7.98253	7.44821
ASHGV40033915	0.0184379	0.347394	2.23699	up	noncoding	long noncoding	Reliable	T015056	G003293	RNA-seq: Iyer et al 2015	212	chr1	+	91852776	91853148	ATTCTGCTTCACAATGATAGGAAGAGCCGACATCGAAGGATCAAAAAGCGACGTCGCTAT		intronic antisense	ENST00000427444	HFM1		-	91851170	91870397	515.652	222.4	8.97523	7.81367	477.042	550.764	519.15	220.855	251.669	194.676	8.96974	9.03038	8.92557	8.01026	7.98253	7.44821
ASHGV40033915	0.0184379	0.347394	2.23699	up	noncoding	long noncoding	Reliable	T015056	G003293	RNA-seq: Iyer et al 2015	212	chr1	+	91852776	91853148	ATTCTGCTTCACAATGATAGGAAGAGCCGACATCGAAGGATCAAAAAGCGACGTCGCTAT		intronic antisense	ENST00000448819	HFM1		-	91845789	91870413	515.652	222.4	8.97523	7.81367	477.042	550.764	519.15	220.855	251.669	194.676	8.96974	9.03038	8.92557	8.01026	7.98253	7.44821
ASHGV40050688	0.0416275	0.38507	3.58532	up	noncoding	long noncoding	Reliable	ENST00000460682	RP11-17A4.1	GENCODE	294	chr8	+	57500965	57501259	TTGTATACCATAGATTCAGGCATGGATTCCGTGAAGGAACAACACCTAAACCCAAGAGGG		intergenic							117.283	31.1949	6.81217	4.97007	74.6563	126.365	150.827	34.5183	30.4344	28.6318	6.33154	6.94934	7.15564	5.22936	4.94018	4.74068
ASHGV40017512	0.0140977	0.347394	3.20522	up	noncoding	long noncoding	Reliable	T125652	G029416	RNA-seq: Iyer et al 2015	971	chr16	-	2845561	2846532	TCCTGGTGGCTGGAAGCCACATGGAGGGAGGTTCATTAAATGCTAACAACAACAACAAAA		intergenic							45.5563	13.3758	5.37806	3.69764	23.0792	46.5909	66.9988	9.50122	11.7203	18.9059	4.64232	5.51957	5.97229	3.35736	3.57278	4.16278
ASHGV40039865	0.0436698	0.389491	2.41546	up	noncoding	long noncoding	Reliable	T278091	G064496	RNA-seq: Iyer et al 2015	4327	chr5	-	3310362	3315170	TCGACCTGATGTCAGTCTTTAAGTGAATCAGAGACCAAATAAGAGCTAATGATGCCTGGT		intergenic							12.7574	5	3.59492	2.32263	9.39421	18.0393	10.8388	5	5	5	3.35386	4.14344	3.28747	2.32347	2.32249	2.32193
ASHGV40010414	0.0315268	0.377104	2.53843	up	noncoding	long noncoding	Reliable	T084317	G019554	RNA-seq: Iyer et al 2015	2907	chr12	-	95268730	95282517	GTGCTATTTGATTTACTTTGTTCAGCAGTCGAAGCAGAATAAAATCAGATTTCTTCCTGG		intergenic							18.4316	7.95573	4.13492	2.79099	14.0588	15.2404	25.9958	5	5	13.8672	3.92163	3.90095	4.58219	2.32347	2.32249	3.72701
ASHGV40013094	0.0355922	0.381711	3.09829	up	noncoding	long noncoding	Gold	NR_038995	LINC00327	RefSeq	2092	chr13	+	24043650	24061603	GAGGCTTATGGAACAACACACACACGCACACAAATAGAAGGAATATATTGCTTAAAATGA	100506697	intergenic							48.2747	14.9818	5.53368	3.90221	39.4914	67.1041	38.2287	18.5852	14.2374	12.1227	5.41127	6.04165	5.14813	4.31902	3.8541	3.53351
ASHGV40008202	0.0492561	0.394442	2.08959	up	noncoding	long noncoding	Reliable	T056221	G012997	RNA-seq: Iyer et al 2015	1536	chr11	+	25633699	25946975	AGTGCCAGTGCGGGTCATCACAGCTTGCATCCATTTCAAGTCTTCATCTAACATACAGAA		intergenic							220.12	102.391	7.74534	6.68212	173.535	261.996	224.83	109.906	96.8567	100.412	7.52341	7.98098	7.73163	6.94361	6.60552	6.49723
ASHGV40037842	0.000178863	0.21127	3.74202	up	noncoding	long noncoding	Reliable	T269117	G062332	RNA-seq: Iyer et al 2015	5348	chr4	-	106580454	106585802	TTAAAATAAATACACACACACCACACGGCATACATGTGCACACTCTGAACAGGGCTTTCG		natural antisense	NM_001242729	ARHGEF38	Rho guanine nucleotide exchange factor 38	+	106473776	106602070	31.4863	8.21843	4.96669	3.06287	29.0971	34.2356	31.1263	7.77973	9.17072	7.70483	4.96753	5.08161	4.85093	3.06316	3.22217	2.90329
ASHGV40007608	0.0466472	0.391962	3.07536	up	noncoding	long noncoding	Reliable	ENST00000603154	RP11-89C3.4	GENCODE	508	chr11	-	110962655	110968081	GTGGAACTGAACACAACCCACAGCCTGGAGCTAAACCCAACCTAAGCCAGCCAAGCTCTT		intergenic							26.2426	7.95799	4.64322	3.02246	23.6539	18.314	36.7597	8.39196	8.37828	7.10374	4.6738	4.16426	5.0916	3.18025	3.09868	2.78846
ASHGV40038981	0.0133398	0.347394	4.23965	up	noncoding	long noncoding	Reliable	ENST00000507344	RP11-51P8.1	GENCODE	768	chr4	+	66724478	66725922	CAAACATTTTTAGGTATGTAGAAACAATGTATACACACACATGCACACACACATTAGTGC		intergenic							27.7387	6.18093	4.73903	2.65508	26.2972	36.7011	20.2178	7.60842	5.93435	5	4.82369	5.17845	4.21494	3.03157	2.61175	2.32193
ASHGV40009573	0.00258127	0.305404	2.40682	up	noncoding	long noncoding	Gold	NR_104634	LOC100506159	RefSeq	992	chr12	-	10089177	10096094	ACAGAGGGCAAGGGTTAACATCTGGCTGATATTAAAGTCTCTGCACCTCTTAATATTTTA	100506159	intergenic							20.2181	8.20823	4.27172	3.00459	13.4322	25.9408	21.2813	5.62463	11.2555	7.74462	3.85819	4.66796	4.28901	2.58982	3.51317	2.91079
ASHGV40018532	0.0210076	0.353875	3.30952	up	noncoding	long noncoding	Reliable	ENST00000566287	LA16c-390E6.5	GENCODE	1124	chr16	+	1495343	1496520	CACACACACACAGCTGATCCCTGGAGGTAAAGAAACCTAGACGAGGAGAGTGGAGGCTGG		natural antisense	ENST00000262318	CLCN7		-	1495344	1525058	50.0882	15.023	5.62444	3.89782	47.7049	57.4294	45.1302	19.4937	12.4444	13.131	5.66819	5.81991	5.38522	4.38746	3.65853	3.64748
ASHGV40018532	0.0210076	0.353875	3.30952	up	noncoding	long noncoding	Reliable	ENST00000566287	LA16c-390E6.5	GENCODE	1124	chr16	+	1495343	1496520	CACACACACACAGCTGATCCCTGGAGGTAAAGAAACCTAGACGAGGAGAGTGGAGGCTGG		natural antisense	NM_001114331	CLCN7		-	1494933	1525085	50.0882	15.023	5.62444	3.89782	47.7049	57.4294	45.1302	19.4937	12.4444	13.131	5.66819	5.81991	5.38522	4.38746	3.65853	3.64748
ASHGV40018532	0.0210076	0.353875	3.30952	up	noncoding	long noncoding	Reliable	ENST00000566287	LA16c-390E6.5	GENCODE	1124	chr16	+	1495343	1496520	CACACACACACAGCTGATCCCTGGAGGTAAAGAAACCTAGACGAGGAGAGTGGAGGCTGG		natural antisense	NM_001287	CLCN7	chloride channel, voltage-sensitive 7	-	1494933	1525085	50.0882	15.023	5.62444	3.89782	47.7049	57.4294	45.1302	19.4937	12.4444	13.131	5.66819	5.81991	5.38522	4.38746	3.65853	3.64748
ASHGV40034095	0.0307283	0.375727	2.41198	up	noncoding	long noncoding	Reliable	T239262	G055009	RNA-seq: Iyer et al 2015	4154	chr3	-	24824973	24830499	CTCACTTCTTCAGGAACTTTTTCTCTGCTTTTCTGTGCTAAGTAAGAAGTGTTTACTTTC		intergenic							15.1316	6.01311	3.8772	2.60698	12.0928	14.4891	18.8128	5.09411	7.48901	5.45621	3.70874	3.82284	4.10002	2.44837	2.94243	2.43015
ASHGV40007814	0.0142156	0.347394	2.39293	up	noncoding	long noncoding	Reliable	T070082	G016212	RNA-seq: Iyer et al 2015	422	chr11	-	127679689	127745074	TGAGTTCAAGGAGAACCATCAACTTTAAAACCCACACCAACCAATTTTCCAGCCTGATAC		intergenic							12.3658	5	3.58141	2.32263	11.45	10.1256	15.522	5	5	5	3.63027	3.29781	3.81614	2.32347	2.32249	2.32193
ASHGV40052739	0.00109768	0.303024	2.2112	up	noncoding	long noncoding	Reliable	T357045	G084249	RNA-seq: Iyer et al 2015	3266	chr9	+	31433177	31439471	CAAGCACCACTTCTTTACCACCTGGCATCTACTGCTGCTGTTTGAATCTTTATCTTACGA		intergenic							77.3724	34.8021	6.2694	5.12458	71.4596	84.9303	75.7274	31.8736	36.1558	36.3769	6.26996	6.3908	6.14746	5.1129	5.1872	5.07364
ASHGV40017026	0.0482209	0.3935	4.12648	up	noncoding	long noncoding	Reliable	uc002auv.1	AX748294	UCSC_knowngene	2433	chr15	+	72908150	72910583	TGCACATGTGCGCACGCACACACACACACAGCAGAAAATCTAGAAATAAACTATTTTAAT		intergenic							81.0414	20.7456	6.31878	4.27387	76.8517	99.8829	66.3897	33.6482	14.1151	14.4734	6.37247	6.62267	5.96121	5.19145	3.84258	3.78759
ASHGV40059579	0.0275634	0.370075	3.07653	up	noncoding	long noncoding	Reliable	TCONS_00017432	XLOC_008014	RNA-seq: Cabili et al 2011	1773	chrX	+	73045949	73047819	ATCATCTCACATGACACACACACACGTACACTTGCCCACATATGCAAAGAAATATTTAAG		intergenic							44.8214	14.2928	5.45936	3.83805	44.5149	53.2742	36.675	17.2974	11.5022	14.0788	5.57474	5.71566	5.08766	4.22223	3.54463	3.7473
ASHGV40003444	0.0461646	0.391802	2.02674	up	noncoding	long noncoding	Gold	NR_015425	LINC00705	RefSeq	1045	chr10	+	4698347	4704606	AGAAAACTGGCTTTTTGGATTGGCTCACAGTTTTCCTACTTTTCTGTCCTGTCAGTTGAG	338588	intergenic							13.4752	6.48249	3.73147	2.71231	13.134	14.5087	12.783	6.59786	5.11281	7.73679	3.82773	3.82596	3.54072	2.81914	2.4086	2.90919
ASHGV40010081	0.0178952	0.347394	2.12984	up	noncoding	long noncoding	Reliable	T080367	G018548	RNA-seq: Iyer et al 2015	744	chr12	-	57041215	57042251	GATCCCACTCCACCATGGAATGATTTCCTAGTTGCCAAACCCAAACCCAGAGGATTTTTT		intergenic							500.923	234.415	8.72624	7.63549	359.053	249.149	894.568	130.674	135.354	437.216	8.5586	7.90946	9.71066	7.2186	7.08129	8.60659
ASHGV40010168	0.0185655	0.347394	2.10803	up	noncoding	long noncoding	Reliable	T081334	G018784	RNA-seq: Iyer et al 2015	1951	chr12	-	64966486	64978637	GGACAAGTTGGAAATGTAACCTCTGTTTCTTCATCTATTAAGTAAAGACACTAGACTTAC		intergenic							16.1325	7.41905	3.98954	2.91364	14.4302	16.9763	16.9909	7.67	8.48206	6.1051	3.95749	4.05733	3.9538	3.04383	3.11611	2.58098
ASHGV40012156	0.0140665	0.347394	2.03194	up	noncoding	long noncoding	Reliable	ENST00000427872	RP11-439A17.4	GENCODE	494	chr1	-	120876494	120905159	TCACTGCTGCTGCTCAGCAGGCCTGCCAAGTGGTTCTGCTGTGTTCTAGGAGAAACAGGA		intergenic							27.8618	13.3472	4.78185	3.759	26.7272	24.1829	32.6754	13.8681	12.9071	13.2662	4.84981	4.57183	4.92392	3.89888	3.71604	3.66208
ASHGV40026212	0.000150858	0.21127	2.88607	up	noncoding	long noncoding	Reliable	T004538	G000862	RNA-seq: Iyer et al 2015	2819	chr1	+	18305255	18315400	GTGTCAGCCACTGCGTATCACATCATTTAATCACCTCATTAAACTTTGAGTTTTCTCTCT		intergenic							249.974	86.9065	7.72341	6.1943	164.075	129.779	456.068	53.9816	44.7731	161.965	7.44548	6.98768	8.73706	5.90154	5.49588	7.18548
ASHGV40037966	0.0457635	0.391286	2.17038	up	noncoding	long noncoding	Gold	NR_110838	LOC101927087	RefSeq	1771	chr4	-	125421096	125479589	CACACACACAGAGACAGAGAGAGAGAGAGAGTGCAAAGCAAGGCAAGGCAAGAGGAGTAA	101927087	intergenic							13.7217	5.82838	3.69807	2.58012	13.3353	18.4922	9.33768	6.6299	5.85525	5	3.84887	4.17849	3.06686	2.82685	2.59159	2.32193
ASHGV40052506	0.0251282	0.362657	2.25419	up	noncoding	long noncoding	Gold	NR_024543	SNHG7	RefSeq	869	chr9	-	139619045	139622636	GAAAAAAGAACCGCGTGGCTGTTTTTGAACTGCCTGGAACCTAAGACCCTGAATTCTTTT	84973	natural antisense	NM_152421	FAM69B	family with sequence similarity 69 member B	+	139607023	139619170	17.4887	7.61367	4.09428	2.92167	15.2973	21.3113	15.8575	8.31039	9.53061	5	4.04614	4.38739	3.84929	3.16626	3.27682	2.32193
