# Supplementary material for: Genome-wide identification of long noncoding RNAs and their competing endogenous RNA networks involved in the odontogenic differentiation of human dental pulp stem cells
Source: Stem Cell Res Ther. 2020 Mar 13;11:114. doi: 10.1186/s13287-020-01622-w (PMC7071724; doi:10.1186/s13287-020-01622-w)
Supplement: Supplementary file 2 — Additional file 2: Table S2. The expression profiles of downregulated lncRNAs in differentiated and undifferentiated hDPSCs. (XLS 119 kb) [file 13287_2020_1622_MOESM2_ESM.xls]

## Sheet: down_Diff_vs_Undiff
# Fold Change cut-off: 2.0 # P-value cut-off: 0.05 # Condition pairs: Diff_vs_Undiff # Column A: ProbeName it represents probe name. # Column B: P-value, P-value calculated from paired t-test. # Column C: FDR, FDR is calculated from Benjamini Hochberg FDR. # Column D: Fold Change, the absolute ratio (no log scale) of normalized intensities between two conditions. # Column E: Regulation, it depict…
Diff_vs_Undiff 2.0 fold down regulated LncRNAs
	P-value and FDR		Fold change and Regulation		Annotations																				Group--Raw Intensity		Group--Normalized Intensity		Raw Intensity						Normalized Intensity
ProbeName	P-value	FDR	Fold Change	Regulation	type	transcript_type	lncRNA_level	seqname	GeneSymbol	source	RNAlength	chrom	strand	txStart	txEnd	Sequence	EntrezID	relationship	Associated_gene_acc	Associated_gene_name	Associated_protein_name	Associated_gene_strand	associated_gene_start	Associated_gene_end	group-Diff(raw)	group-Undiff(raw)	group-Diff(normalized)	group-Undiff(normalized)	[D, Diff](raw)	[E, Diff](raw)	[F, Diff](raw)	[A, Undiff](raw)	[B, Undiff](raw)	[C, Undiff](raw)	[D, Diff](normalized)	[E, Diff](normalized)	[F, Diff](normalized)	[A, Undiff](normalized)	[B, Undiff](normalized)	[C, Undiff](normalized)
ASHGV40047025	0.0389768	0.382594	2.32098	down	noncoding	long noncoding	Reliable	ENST00000456270	AC000111.6	GENCODE	376	chr7	-	117244844	117287469	TCCCCTGCCTTCTGTGGGTCTCAGATTTCCATAAAAAATAAAATCAATGGATCAACTTAA		intronic antisense	ENST00000426809	CFTR		+	117120148	117307125	267.226	590.205	8.02319	9.23792	277.337	217.795	306.545	573.011	638.423	559.182	8.18242	7.7131	8.17405	9.42439	9.34156	8.94782
ASHGV40047025	0.0389768	0.382594	2.32098	down	noncoding	long noncoding	Reliable	ENST00000456270	AC000111.6	GENCODE	376	chr7	-	117244844	117287469	TCCCCTGCCTTCTGTGGGTCTCAGATTTCCATAAAAAATAAAATCAATGGATCAACTTAA		intronic antisense	ENST00000454343	CFTR		+	117120016	117308719	267.226	590.205	8.02319	9.23792	277.337	217.795	306.545	573.011	638.423	559.182	8.18242	7.7131	8.17405	9.42439	9.34156	8.94782
ASHGV40047025	0.0389768	0.382594	2.32098	down	noncoding	long noncoding	Reliable	ENST00000456270	AC000111.6	GENCODE	376	chr7	-	117244844	117287469	TCCCCTGCCTTCTGTGGGTCTCAGATTTCCATAAAAAATAAAATCAATGGATCAACTTAA		intronic antisense	ENST00000468795	CFTR		+	117251670	117267964	267.226	590.205	8.02319	9.23792	277.337	217.795	306.545	573.011	638.423	559.182	8.18242	7.7131	8.17405	9.42439	9.34156	8.94782
ASHGV40047025	0.0389768	0.382594	2.32098	down	noncoding	long noncoding	Reliable	ENST00000456270	AC000111.6	GENCODE	376	chr7	-	117244844	117287469	TCCCCTGCCTTCTGTGGGTCTCAGATTTCCATAAAAAATAAAATCAATGGATCAACTTAA		intronic antisense	NM_000492	CFTR	cystic fibrosis transmembrane conductance regulator	+	117120016	117308718	267.226	590.205	8.02319	9.23792	277.337	217.795	306.545	573.011	638.423	559.182	8.18242	7.7131	8.17405	9.42439	9.34156	8.94782
ASHGV40012415	0.00834435	0.34385	2.72727	down	noncoding	long noncoding	Reliable	T092416	G021420	RNA-seq: Iyer et al 2015	1915	chr13	-	31374084	31376389	AACTTCTTTGCAGAAGCCCCTGGAAATGCCATTATTCTATAAAATGAGCCCTTCCCTTTC		intergenic							111.814	302.503	6.798	8.24546	108.752	107.438	119.253	231.497	339.759	336.252	6.86274	6.73106	6.80021	8.08566	8.41448	8.23623
ASHGV40053300	0.0493438	0.394498	2.27839	down	noncoding	long noncoding	Reliable	T364595	G086201	RNA-seq: Iyer et al 2015	322	chr9	+	113018980	113019706	GCCCCCCCAGCCACGTGAACCCCACAAAGTGCTGAGTAACGGTGACCGGGAAGTATCTCG		bidirectional	NM_001244938	TXN		-	113006091	113018920	5336.23	13028.4	12.3204	13.5084	4620.19	4955.15	6433.36	9726.64	6980.66	22377.8	12.2267	12.1871	12.5472	13.4879	12.868	14.1693
ASHGV40053300	0.0493438	0.394498	2.27839	down	noncoding	long noncoding	Reliable	T364595	G086201	RNA-seq: Iyer et al 2015	322	chr9	+	113018980	113019706	GCCCCCCCAGCCACGTGAACCCCACAAAGTGCTGAGTAACGGTGACCGGGAAGTATCTCG		bidirectional	NM_003329	TXN	thioredoxin	-	113006091	113018920	5336.23	13028.4	12.3204	13.5084	4620.19	4955.15	6433.36	9726.64	6980.66	22377.8	12.2267	12.1871	12.5472	13.4879	12.868	14.1693
ASHGV40016830	0.0498907	0.394815	2.04683	down	noncoding	long noncoding	Gold	NR_121197	LOC102724601	RefSeq	448	chr1	-	174090775	174128425	AACCTCCGCGGCGGAGGGGCCTGGGGGTGGGACCGCGCCCGCGAGCCCGCCCTGACCGGG	102724601	bidirectional	ENST00000357444	RABGAP1L		+	174128547	174517699	70.1416	142.899	6.1175	7.1509	81.7934	65.2714	63.3598	115.131	153.6	159.967	6.46296	6.00094	5.88861	7.01659	7.27021	7.16588
ASHGV40016830	0.0498907	0.394815	2.04683	down	noncoding	long noncoding	Gold	NR_121197	LOC102724601	RefSeq	448	chr1	-	174090775	174128425	AACCTCCGCGGCGGAGGGGCCTGGGGGTGGGACCGCGCCCGCGAGCCCGCCCTGACCGGG	102724601	bidirectional	ENST00000367689	RABGAP1L		+	174128547	174514089	70.1416	142.899	6.1175	7.1509	81.7934	65.2714	63.3598	115.131	153.6	159.967	6.46296	6.00094	5.88861	7.01659	7.27021	7.16588
ASHGV40016830	0.0498907	0.394815	2.04683	down	noncoding	long noncoding	Gold	NR_121197	LOC102724601	RefSeq	448	chr1	-	174090775	174128425	AACCTCCGCGGCGGAGGGGCCTGGGGGTGGGACCGCGCCCGCGAGCCCGCCCTGACCGGG	102724601	bidirectional	ENST00000457696	RABGAP1L		+	174128727	174363283	70.1416	142.899	6.1175	7.1509	81.7934	65.2714	63.3598	115.131	153.6	159.967	6.46296	6.00094	5.88861	7.01659	7.27021	7.16588
ASHGV40016830	0.0498907	0.394815	2.04683	down	noncoding	long noncoding	Gold	NR_121197	LOC102724601	RefSeq	448	chr1	-	174090775	174128425	AACCTCCGCGGCGGAGGGGCCTGGGGGTGGGACCGCGCCCGCGAGCCCGCCCTGACCGGG	102724601	bidirectional	NM_014857	RABGAP1L	RAB GTPase activating protein 1-like	+	174128551	174927327	70.1416	142.899	6.1175	7.1509	81.7934	65.2714	63.3598	115.131	153.6	159.967	6.46296	6.00094	5.88861	7.01659	7.27021	7.16588
ASHGV40054213	0.0137903	0.347394	7.80683	down	noncoding	long noncoding	Reliable	T377277	G089248	RNA-seq: Iyer et al 2015	694	chrX	-	92913170	92923578	CCAAATAGGTAAATTAGCCCAGGTTTACCCACAAGTAAAAGCATTCTTAATCACTAGTTT		intergenic							14.8744	113.6	3.84777	6.81251	11.4203	14.6782	18.5248	111.96	139.496	89.3429	3.62575	3.84107	4.0765	6.96905	7.13015	6.33833
ASHGV40005302	0.00679848	0.341306	2.09437	down	noncoding	long noncoding	Gold	NR_131944	LOC105755953	RefSeq	372	chr10	+	8939951	8956559	GCCACGGCACCAAACTCTGAACCGGCTGAGCCTGGTTAGCCCTTGATTCATTGTATAAGT	105755953	intergenic							11.0094	22.2195	3.38846	4.45498	8.44858	9.3072	15.2725	19.9587	18.4949	28.2048	3.1933	3.17496	3.79714	4.42062	4.22466	4.71967
ASHGV40020468	0.0134294	0.347394	3.27068	down	noncoding	long noncoding	Reliable	T149316	G034639	RNA-seq: Iyer et al 2015	1031	chr17	-	45301549	45307654	CAAACCAAACCGTGGTTGACCTATACAATGGGACATGATTCCGCCTTAAAAAAGGAACAC		intergenic							20.9056	66.1907	4.30707	6.01666	14.2667	18.7873	29.6627	46.3679	75.6943	76.51	3.94133	4.20055	4.77933	5.67037	6.24665	6.13295
ASHGV40022477	0.00187227	0.305404	2.23377	down	noncoding	long noncoding	Reliable	ENST00000584509	RP11-888D10.3	GENCODE	466	chr18	-	9315191	9334439	TGGAGCAGACTCTAGGATCTGCAGTTACTGTATGATGAGCCCTTCTGAGTATTTTGCTTG		bidirectional	ENST00000581641	TWSG1		+	9334847	9397065	15.9002	34.9918	3.96918	5.12866	14.2544	16.6626	16.7835	29.9291	35.6439	39.4022	3.93894	4.03246	3.93612	5.02745	5.16583	5.19269
ASHGV40022477	0.00187227	0.305404	2.23377	down	noncoding	long noncoding	Reliable	ENST00000584509	RP11-888D10.3	GENCODE	466	chr18	-	9315191	9334439	TGGAGCAGACTCTAGGATCTGCAGTTACTGTATGATGAGCCCTTCTGAGTATTTTGCTTG		bidirectional	NM_020648	TWSG1	twisted gastrulation BMP signaling modulator 1	+	9334764	9402418	15.9002	34.9918	3.96918	5.12866	14.2544	16.6626	16.7835	29.9291	35.6439	39.4022	3.93894	4.03246	3.93612	5.02745	5.16583	5.19269
ASHGV40058189	0.0487605	0.393877	3.15344	down	noncoding	long noncoding	Reliable	T089681	G020781	RNA-seq: Iyer et al 2015	549	chr12	+	131720870	131721603	TGAATTCCAGTGGAAAAGCAGCAAGAAGACCTGTTTTCCTCAGGAAGTAATCCTCGCCAA		intergenic							8.14676	24.7275	2.95715	4.61408	7.90489	5.99785	10.5375	19.8652	30.4923	23.8249	3.09837	2.52759	3.2455	4.41365	4.9431	4.48548
ASHGV40038610	0.0370436	0.382127	2.85785	down	noncoding	long noncoding	Reliable	TCONS_00007982	XLOC_003453	RNA-seq: Cabili et al 2011	815	chr4	+	10739198	10743736	ACCCAGTATTTTTAAAACTGCCTCCGAAAAGAAGCCTGAACGAAAGAAAATAATTTGTGC		intergenic							9.17916	25.9899	3.16328	4.67821	10.0354	9.26035	8.24177	20.514	24.6051	32.8507	3.4445	3.16566	2.87967	4.46036	4.64178	4.9325
ASHGV40058322	0.0225239	0.355821	2.25432	down	noncoding	long noncoding	Reliable	T131252	G030730	RNA-seq: Iyer et al 2015	7180	chr16	+	33310023	33522902	AGCATACCAGGGTAGAGCCAGACCTTGGCCCTTCCCCAGCCTTGTCCTAGACCTGGCCAT		intergenic							457.419	987.861	8.80488	9.97757	460.944	418.667	492.645	920.784	1094.1	948.695	8.91498	8.64797	8.85169	10.1158	10.1158	9.70119
ASHGV40031618	0.000118351	0.206899	3.38501	down	noncoding	long noncoding	Reliable	T217989	G050416	RNA-seq: Iyer et al 2015	748	chr20	+	40418202	40422029	ATATACATGGGGAGGATAACTAGGAAAGAGCCTCAAAGGCTAGACCTTCCTTCTGGGATA		intergenic							10.332	34.3637	3.24856	5.00772	5.66602	11.2931	14.0368	19.5949	35.8612	47.635	2.61738	3.45409	3.67419	4.39374	5.17504	5.45437
ASHGV40050661	0.00370351	0.317695	2.07127	down	noncoding	long noncoding	Reliable	T343998	G080876	RNA-seq: Iyer et al 2015	639	chr8	+	55036499	55037873	TCTGACTTGAGCTCTAAGTAGCTGATACTAGTGACCATGGCCTTCTTGAAAGTGTCTTCT		intergenic							7.1395	14.2501	2.79893	3.84944	6.60266	7.41218	7.40367	13.5207	15.8484	13.3813	2.83923	2.83737	2.72017	3.86487	4.00925	3.67419
ASHGV40016728	0.048959	0.394007	2.49758	down	noncoding	long noncoding	Reliable	T115643	G027269	RNA-seq: Iyer et al 2015	4937	chr15	+	43933988	43938925	CTAGTTTTATGTGTCTAGATGCTCTGTATCTAGTATACTCTTGAGAGCCTCCAAATATTA		intronic antisense	ENST00000355438	CATSPER2		-	43922782	43941039	7.83439	18.5988	2.88562	4.20615	6.53929	10.8502	6.11372	13.9984	20.0112	21.7867	2.82498	3.39763	2.43425	3.91301	4.34892	4.35652
ASHGV40016728	0.048959	0.394007	2.49758	down	noncoding	long noncoding	Reliable	T115643	G027269	RNA-seq: Iyer et al 2015	4937	chr15	+	43933988	43938925	CTAGTTTTATGTGTCTAGATGCTCTGTATCTAGTATACTCTTGAGAGCCTCCAAATATTA		intronic antisense	ENST00000541030	STRC		-	43891830	44010458	7.83439	18.5988	2.88562	4.20615	6.53929	10.8502	6.11372	13.9984	20.0112	21.7867	2.82498	3.39763	2.43425	3.91301	4.34892	4.35652
ASHGV40016728	0.048959	0.394007	2.49758	down	noncoding	long noncoding	Reliable	T115643	G027269	RNA-seq: Iyer et al 2015	4937	chr15	+	43933988	43938925	CTAGTTTTATGTGTCTAGATGCTCTGTATCTAGTATACTCTTGAGAGCCTCCAAATATTA		intronic antisense	NM_001282309	CATSPER2		-	43922759	43941043	7.83439	18.5988	2.88562	4.20615	6.53929	10.8502	6.11372	13.9984	20.0112	21.7867	2.82498	3.39763	2.43425	3.91301	4.34892	4.35652
ASHGV40016728	0.048959	0.394007	2.49758	down	noncoding	long noncoding	Reliable	T115643	G027269	RNA-seq: Iyer et al 2015	4937	chr15	+	43933988	43938925	CTAGTTTTATGTGTCTAGATGCTCTGTATCTAGTATACTCTTGAGAGCCTCCAAATATTA		intronic antisense	NM_001282310	CATSPER2		-	43922759	43941043	7.83439	18.5988	2.88562	4.20615	6.53929	10.8502	6.11372	13.9984	20.0112	21.7867	2.82498	3.39763	2.43425	3.91301	4.34892	4.35652
ASHGV40016728	0.048959	0.394007	2.49758	down	noncoding	long noncoding	Reliable	T115643	G027269	RNA-seq: Iyer et al 2015	4937	chr15	+	43933988	43938925	CTAGTTTTATGTGTCTAGATGCTCTGTATCTAGTATACTCTTGAGAGCCTCCAAATATTA		intronic antisense	NM_054020	CATSPER2		-	43922759	43941039	7.83439	18.5988	2.88562	4.20615	6.53929	10.8502	6.11372	13.9984	20.0112	21.7867	2.82498	3.39763	2.43425	3.91301	4.34892	4.35652
ASHGV40016728	0.048959	0.394007	2.49758	down	noncoding	long noncoding	Reliable	T115643	G027269	RNA-seq: Iyer et al 2015	4937	chr15	+	43933988	43938925	CTAGTTTTATGTGTCTAGATGCTCTGTATCTAGTATACTCTTGAGAGCCTCCAAATATTA		intronic antisense	NM_172095	CATSPER2	cation channel, sperm associated 2	-	43922759	43941039	7.83439	18.5988	2.88562	4.20615	6.53929	10.8502	6.11372	13.9984	20.0112	21.7867	2.82498	3.39763	2.43425	3.91301	4.34892	4.35652
ASHGV40004971	0.0292593	0.37448	2.72064	down	noncoding	long noncoding	Reliable	T049293	G011531	RNA-seq: Iyer et al 2015	719	chr10	-	119525693	119527241	GCCTCCTTCAAGACAAACACAATCTGTTTGGAATGCACCAAGTTTATTGAAAAATATTAC		intergenic							14.5457	38.195	3.81598	5.25992	16.7873	11.2378	15.6121	39.7363	41.564	33.2848	4.17849	3.44692	3.82252	5.43993	5.39003	4.94981
ASHGV40018949	0.017396	0.347394	2.17794	down	noncoding	long noncoding	Reliable	ENST00000568708	AC135050.5	GENCODE	504	chr16	+	31076815	31080567	TTACTATGAGACCTCAGTGAAATGAGTGTTGTTTATAAGACTATTTCCGCCCGGCTGGGC		intronic antisense	ENST00000394983	ZNF668		-	31072170	31084823	20.8663	44.1703	4.35008	5.47305	17.4642	19.5193	25.6155	42.3973	44.9318	45.1817	4.23579	4.25526	4.5592	5.53469	5.50086	5.38359
ASHGV40018949	0.017396	0.347394	2.17794	down	noncoding	long noncoding	Reliable	ENST00000568708	AC135050.5	GENCODE	504	chr16	+	31076815	31080567	TTACTATGAGACCTCAGTGAAATGAGTGTTGTTTATAAGACTATTTCCGCCCGGCTGGGC		intronic antisense	ENST00000414399	ZNF668		-	31073442	31085033	20.8663	44.1703	4.35008	5.47305	17.4642	19.5193	25.6155	42.3973	44.9318	45.1817	4.23579	4.25526	4.5592	5.53469	5.50086	5.38359
ASHGV40018949	0.017396	0.347394	2.17794	down	noncoding	long noncoding	Reliable	ENST00000568708	AC135050.5	GENCODE	504	chr16	+	31076815	31080567	TTACTATGAGACCTCAGTGAAATGAGTGTTGTTTATAAGACTATTTCCGCCCGGCTGGGC		intronic antisense	ENST00000417935	ZNF668		-	31075504	31084148	20.8663	44.1703	4.35008	5.47305	17.4642	19.5193	25.6155	42.3973	44.9318	45.1817	4.23579	4.25526	4.5592	5.53469	5.50086	5.38359
ASHGV40018949	0.017396	0.347394	2.17794	down	noncoding	long noncoding	Reliable	ENST00000568708	AC135050.5	GENCODE	504	chr16	+	31076815	31080567	TTACTATGAGACCTCAGTGAAATGAGTGTTGTTTATAAGACTATTTCCGCCCGGCTGGGC		intronic antisense	ENST00000538906	ZNF668		-	31072168	31084823	20.8663	44.1703	4.35008	5.47305	17.4642	19.5193	25.6155	42.3973	44.9318	45.1817	4.23579	4.25526	4.5592	5.53469	5.50086	5.38359
ASHGV40018949	0.017396	0.347394	2.17794	down	noncoding	long noncoding	Reliable	ENST00000568708	AC135050.5	GENCODE	504	chr16	+	31076815	31080567	TTACTATGAGACCTCAGTGAAATGAGTGTTGTTTATAAGACTATTTCCGCCCGGCTGGGC		intronic antisense	NM_024706	ZNF668	zinc finger protein 668	-	31072163	31085641	20.8663	44.1703	4.35008	5.47305	17.4642	19.5193	25.6155	42.3973	44.9318	45.1817	4.23579	4.25526	4.5592	5.53469	5.50086	5.38359
ASHGV40019442	0.0120795	0.347394	2.0815	down	noncoding	long noncoding	Reliable	ENST00000568885	RP11-319G9.3	GENCODE	2480	chr16	+	78931061	78933541	AACAACGGGAACATTGGCCACATCCGCCATTGTCAATTTTAAATAAAAGATATGATGACT		intron sense-overlapping	ENST00000402655	WWOX		+	78133550	79246564	10.2609	20.8945	3.33197	4.38959	9.76142	10.9675	10.0539	17.6125	22.2718	22.7991	3.40589	3.41255	3.17747	4.24782	4.4981	4.42286
ASHGV40019442	0.0120795	0.347394	2.0815	down	noncoding	long noncoding	Reliable	ENST00000568885	RP11-319G9.3	GENCODE	2480	chr16	+	78931061	78933541	AACAACGGGAACATTGGCCACATCCGCCATTGTCAATTTTAAATAAAAGATATGATGACT		intron sense-overlapping	ENST00000406884	WWOX		+	78133550	79246564	10.2609	20.8945	3.33197	4.38959	9.76142	10.9675	10.0539	17.6125	22.2718	22.7991	3.40589	3.41255	3.17747	4.24782	4.4981	4.42286
ASHGV40019442	0.0120795	0.347394	2.0815	down	noncoding	long noncoding	Reliable	ENST00000568885	RP11-319G9.3	GENCODE	2480	chr16	+	78931061	78933541	AACAACGGGAACATTGGCCACATCCGCCATTGTCAATTTTAAATAAAAGATATGATGACT		intron sense-overlapping	ENST00000539474	WWOX		+	78133550	79246564	10.2609	20.8945	3.33197	4.38959	9.76142	10.9675	10.0539	17.6125	22.2718	22.7991	3.40589	3.41255	3.17747	4.24782	4.4981	4.42286
ASHGV40019442	0.0120795	0.347394	2.0815	down	noncoding	long noncoding	Reliable	ENST00000568885	RP11-319G9.3	GENCODE	2480	chr16	+	78931061	78933541	AACAACGGGAACATTGGCCACATCCGCCATTGTCAATTTTAAATAAAAGATATGATGACT		intron sense-overlapping	NM_001291997	WWOX		+	78133309	79246564	10.2609	20.8945	3.33197	4.38959	9.76142	10.9675	10.0539	17.6125	22.2718	22.7991	3.40589	3.41255	3.17747	4.24782	4.4981	4.42286
ASHGV40019442	0.0120795	0.347394	2.0815	down	noncoding	long noncoding	Reliable	ENST00000568885	RP11-319G9.3	GENCODE	2480	chr16	+	78931061	78933541	AACAACGGGAACATTGGCCACATCCGCCATTGTCAATTTTAAATAAAAGATATGATGACT		intron sense-overlapping	NM_016373	WWOX	WW domain containing oxidoreductase	+	78133309	79246564	10.2609	20.8945	3.33197	4.38959	9.76142	10.9675	10.0539	17.6125	22.2718	22.7991	3.40589	3.41255	3.17747	4.24782	4.4981	4.42286
ASHGV40043191	0.0241867	0.362055	2.05785	down	noncoding	long noncoding	Reliable	T299977	G070119	RNA-seq: Iyer et al 2015	1551	chr6	-	28635712	28641049	CTTCAGCTGATGACTTTGCCTCCTACTTCAAATTTAAAAATGCCATCAAATGAAAACCAT		intergenic							36.6568	76.5548	5.18801	6.22915	35.7108	34.9419	39.3178	56.9778	79.8817	92.805	5.27091	5.10919	5.18393	5.98221	6.31784	6.38739
ASHGV40008773	0.00233742	0.305404	2.26326	down	noncoding	long noncoding	Reliable	T062842	G014500	RNA-seq: Iyer et al 2015	4874	chr11	+	69655575	69663253	AATTAGATGACTCAGGCATAACACCTCAGATGTGTCTAATCTGTCAGTTGCCTCCTTCCC		intergenic							26.2306	58.929	4.68849	5.86689	20.9957	26.7383	30.9578	47.2701	63.335	66.1819	4.50669	4.71431	4.84447	5.69933	5.98368	5.91768
ASHGV40035725	0.0162389	0.347394	2.07175	down	noncoding	long noncoding	Reliable	T239417	G055057	RNA-seq: Iyer et al 2015	1611	chr3	+	27566287	27569192	ATGCTGTGGTTTGTATTTCTTTGTTCAGAATGAAGTGCATGCCTCCTTCAAAACTGTAAA		intergenic							27.7874	58.1408	4.78218	5.83303	25.3761	28.9643	29.0219	43.093	62.3055	69.0238	4.77043	4.82948	4.74663	5.55657	5.96185	5.98066
ASHGV40058897	0.000560533	0.303024	9.81134	down	noncoding	long noncoding	Reliable	T306101	G071509	RNA-seq: Iyer et al 2015	475	chr6	+	68385899	68447809	CAGCGTGCCCAGCTCTGGAATTTTTCATCATGGGCATGTTTAGCAGTATTTTGTAACCTT		intergenic							15.5457	148.183	3.92714	7.22159	15.4294	13.2501	17.9577	148.619	135.244	160.687	4.0582	3.68993	4.03329	7.41136	7.08025	7.17316
ASHGV40048611	0.0011089	0.303024	2.27241	down	noncoding	pseudogene	Gold	NR_002158	OR2A20P	RefSeq	930	chr7	+	143996465	143997395	TTTACAGTTCTTTCAACCCGATGCTAAACCCCCTGATTTACAACCTGAGGAATGTAGAGG	401428	intergenic							126.256	280.932	6.96879	8.15301	132.581	119.603	126.584	278.925	251.219	312.651	7.14381	6.87249	6.89006	8.35039	7.97997	8.12866
ASHGV40017914	0.0307173	0.375727	2.13516	down	noncoding	long noncoding	Reliable	T131335	G030746	RNA-seq: Iyer et al 2015	1242	chr16	-	33533271	33544325	CAGTAAAGTGGTGTCTCATATTTTATCTAGTGAATGCCGTGTTCATAGATAATGCAAAGT		intergenic							14.1972	29.7751	3.79645	4.89079	13.7977	16.6013	12.1927	36.7649	26.8807	25.6798	3.89607	4.02472	3.46856	5.31834	4.76799	4.58605
ASHGV40031143	0.000542221	0.303024	2.80748	down	noncoding	long noncoding	Reliable	ENST00000435412	LINC00686	GENCODE	332	chr20	-	61326375	61331832	AAATCCAGAGTGAGCCTGCAGGACAGCCAGAAAGCCCACCCAAGGTGCCTCAGCCTGGAG	140865	intergenic							20.6808	57.1816	4.35303	5.84231	20.0604	19.1934	22.7885	54.0021	55.0095	62.5334	4.43878	4.23042	4.38988	5.90238	5.78836	5.83618
ASHGV40000149	0.0172658	0.347394	2.12026	down	noncoding	long noncoding	Gold	ENST00000373604	RP4-622L5.7	GENCODE	642	chr1	-	32670369	32671786	CCTTATCACGCACCTGGGGGGCCGCAGAACACCCGCCCGAGTCTGTAAAAAGTCACAGTT		natural antisense	NM_001160042	IQCC		+	32671235	32674288	235.541	483.71	7.85229	8.93653	254.657	247.64	204.326	391.16	566.931	493.039	8.06689	7.90028	7.58969	8.86645	9.16836	8.77479
ASHGV40000149	0.0172658	0.347394	2.12026	down	noncoding	long noncoding	Gold	ENST00000373604	RP4-622L5.7	GENCODE	642	chr1	-	32670369	32671786	CCTTATCACGCACCTGGGGGGCCGCAGAACACCCGCCCGAGTCTGTAAAAAGTCACAGTT		natural antisense	NM_001301011	CCDC28B		+	32665986	32670991	235.541	483.71	7.85229	8.93653	254.657	247.64	204.326	391.16	566.931	493.039	8.06689	7.90028	7.58969	8.86645	9.16836	8.77479
ASHGV40000149	0.0172658	0.347394	2.12026	down	noncoding	long noncoding	Gold	ENST00000373604	RP4-622L5.7	GENCODE	642	chr1	-	32670369	32671786	CCTTATCACGCACCTGGGGGGCCGCAGAACACCCGCCCGAGTCTGTAAAAAGTCACAGTT		natural antisense	NM_018134	IQCC	IQ motif containing C	+	32671235	32674288	235.541	483.71	7.85229	8.93653	254.657	247.64	204.326	391.16	566.931	493.039	8.06689	7.90028	7.58969	8.86645	9.16836	8.77479
ASHGV40000149	0.0172658	0.347394	2.12026	down	noncoding	long noncoding	Gold	ENST00000373604	RP4-622L5.7	GENCODE	642	chr1	-	32670369	32671786	CCTTATCACGCACCTGGGGGGCCGCAGAACACCCGCCCGAGTCTGTAAAAAGTCACAGTT		natural antisense	NM_024296	CCDC28B	coiled-coil domain containing 28B	+	32665986	32670991	235.541	483.71	7.85229	8.93653	254.657	247.64	204.326	391.16	566.931	493.039	8.06689	7.90028	7.58969	8.86645	9.16836	8.77479
ASHGV40057100	0.0457551	0.391286	2.30741	down	noncoding	long noncoding	Reliable	T030249	G006766	RNA-seq: Iyer et al 2015	16053	chr1	-	213761138	213823112	CTTTTCCCAGGTCTCCAATGGCTGGGATCAGGCCTGAGCACAGAACATCAAGATCTAAGG		intergenic							230.22	505.267	7.81278	9.01905	204.648	207.585	278.426	546.008	495.865	473.926	7.76828	7.64419	8.02586	9.36262	8.97483	8.7197
ASHGV40039948	0.0476165	0.392411	2.18777	down	noncoding	long noncoding	Reliable	T279034	G064748	RNA-seq: Iyer et al 2015	3380	chr5	-	12011807	12017249	ACAGCCCCTCCTGAGTAGATCAGAGAGATGTTATATAGTTTATCATAAAATACCTAAAGG		intergenic							509.673	1177.6	8.94991	10.0794	463.447	468.361	597.21	813.497	739.268	1980.02	8.92263	8.79567	9.13143	9.93695	9.55121	10.7499
ASHGV40020901	0.0135848	0.347394	2.5414	down	noncoding	long noncoding	Reliable	ENST00000607136	RP11-666A8.8	GENCODE	538	chr17	-	74547861	74549013	AATGGATCATGGCAGAATACAGAAAATGAGCTCATGTGTGCAAGCCTCCTTCCGGAAATC		intergenic							66.6493	168.393	6.05188	7.3975	61.9283	68.2951	69.7244	148.903	203.429	152.845	6.05765	6.06438	6.0336	7.41371	7.67909	7.0997
ASHGV40034731	0.0162777	0.347394	2.14136	down	noncoding	long noncoding	Reliable	T247834	G057001	RNA-seq: Iyer et al 2015	313	chr3	-	109104119	109105261	AAGCTGACCCACCCCAGAACCGTAAATAATCATGATATGCAGGTGGAGTGGAGAATCAAA		intergenic							69.997	147.881	6.11609	7.21462	61.2324	69.9459	78.8125	148.591	127.202	167.849	6.03842	6.09703	6.21282	7.411	6.99472	7.23813
ASHGV40039438	0.0494689	0.39457	2.72239	down	noncoding	long noncoding	Reliable	T272085	G063154	RNA-seq: Iyer et al 2015	414	chr4	+	141689754	141694901	TAGCCAGACAAATGCCTCCTAATCTTTATAAAAATTGGAAGGGTGTCTGAATTTGGTAAT		intergenic							12.5596	35.1674	3.62817	5.07304	12.7555	12.8134	12.1099	23.3708	33.3902	48.7411	3.78626	3.64069	3.45754	4.66122	5.06916	5.48874
ASHGV40041752	0.0291439	0.37448	2.47786	down	noncoding	long noncoding	Reliable	ENST00000445660	CTD-2313F11.3	GENCODE	567	chr5	+	54359006	54362058	TAACAAAGAGGAAATCAGCTTTGCCCTCGGGGATGCATCTGGCAACAATTATGATTTGGG		intergenic							7.80479	18.8775	2.92927	4.23836	7.46895	7.31128	8.63415	19.426	22.1656	15.0409	3.01369	2.81987	2.95424	4.38153	4.4921	3.84147
ASHGV40053360	0.0152033	0.347394	2.5649	down	noncoding	long noncoding	Reliable	ENST00000421509	RP11-281A20.2	GENCODE	521	chr9	+	120545725	120630349	TAAGAAACCTTCCTCTTAACTTTGAGATTAGAAGGAAGAGAGAGCCGCGCTATTCCTCGG		intergenic							10.6934	26.7078	3.38518	4.74409	11.0559	11.5359	9.48843	25.8117	24.6371	29.6746	3.57982	3.48448	3.09125	4.80098	4.64401	4.78727
ASHGV40048046	0.00755458	0.341306	4.35658	down	noncoding	long noncoding	Reliable	T327264	G076658	RNA-seq: Iyer et al 2015	1111	chr7	+	77283065	77285934	TTTGATAGCCCAGGTCTATAAAGTGGATTTGTGAGTCACTCCTGAAGCTCAGCCTGTACA		intergenic							9.41425	40.403	3.20675	5.32994	9.04506	9.16913	10.0286	38.5507	48.3711	34.2873	3.29735	3.15004	3.17284	5.39239	5.60785	4.98958
ASHGV40027708	0.0193671	0.347636	3.60015	down	noncoding	long noncoding	Reliable	T203018	G046887	RNA-seq: Iyer et al 2015	6833	chr2	-	173487652	173494485	ACTATGGCATCACACTGCTATTAAGCTTATTACCTCACAACAGCCCAGGTTTTCATGTGA		natural antisense	ENST00000543905	PDK1		+	173420100	173489823	5	18.2303	2.32232	4.17038	5	5	5	17.8871	23.4021	13.4018	2.32398	2.32163	2.32135	4.26932	4.56518	3.67664
ASHGV40036991	0.0103425	0.347394	2.33121	down	noncoding	long noncoding	Gold	NR_026877	MGC2889	RefSeq	2211	chr3	+	192959567	192961761	CAGCTGCTCCATCTAATAGTATTTGAGAAGGGGAAAAAATGAAATGTTGCTTAGTAGAAA	84789	intron sense-overlapping	NM_020386	HRASLS	HRAS-like suppressor	+	192958916	192988644	7.11688	15.5939	2.72643	3.94751	5.45976	5	10.8909	13.2581	13.0088	20.515	2.56352	2.32163	3.29414	3.83608	3.7291	4.27733
ASHGV40026630	0.0168877	0.347394	2.08433	down	noncoding	long noncoding	Reliable	T187937	G043160	RNA-seq: Iyer et al 2015	3995	chr2	-	38767096	38779865	TATGTAAAGTTGTTCTCACAGATGAGAACTGCCTCCATTTGTGCCAAAGCCACAGGGTGA		intergenic							12.6673	25.7746	3.61934	4.67892	11.2971	10.83	15.8749	20.9818	26.0831	30.2587	3.61245	3.3942	3.85138	4.49308	4.72856	4.81514
ASHGV40016219	0.0213378	0.354523	2.02216	down	noncoding	long noncoding	Gold	NR_120317	LINC01314	RefSeq	6943	chr15	-	80487820	80544603	ACACAAAATGATTTCGCCCGGTACCCTTTTTGGGGGTGCACAGTCCATGAGATGAATATT	100996492	intergenic							14.5202	28.3304	3.8121	4.828	10.7783	14.9489	17.8335	25.5608	30.4192	29.0113	3.54463	3.86653	4.02514	4.78877	4.9391	4.75613
ASHGV40050000	0.00470696	0.331533	2.16939	down	noncoding	long noncoding	Reliable	T352242	G083153	RNA-seq: Iyer et al 2015	13097	chr8	-	136750712	136782680	TGACTAGACCTGGCCTTAGACTGGACACCATGATAGAAGCAAAAATTGAGGTAATTTAAA		intergenic							28.3286	60.9602	4.80232	5.91961	24.9794	33.0596	26.9468	48.5717	69.152	65.1569	4.74481	5.02807	4.63409	5.74601	6.11595	5.89687
ASHGV40005059	0.0263081	0.368488	3.48072	down	noncoding	long noncoding	Reliable	T050437	G011800	RNA-seq: Iyer et al 2015	505	chr10	-	127242881	127244383	AGGAAACTGACAGGGCCCACCCATTAATAGAAATAACTGTCATTTAAAATAAAATGCTTG		intergenic							12.2415	41.3105	3.5648	5.36418	15.2053	11.2346	10.2846	35.2343	41.8588	46.8384	4.03697	3.44626	3.21116	5.26064	5.40159	5.43032
ASHGV40029503	0.0498886	0.394815	2.54424	down	noncoding	long noncoding	Reliable	ENST00000392970	AC018804.7	GENCODE	1404	chr2	+	130986948	130988352	TTTCCTTGGCCCCATCCTCAAGCAAATGTACATCATGTATGTGAGGAACTGCAAGTTCAC		intergenic							126.764	315.027	6.95603	8.30327	114.974	103.63	161.687	241.011	389.163	314.907	6.94505	6.67475	7.24831	8.15096	8.62031	8.13852
ASHGV40018019	0.0356119	0.381711	2.05573	down	noncoding	long noncoding	Reliable	ENST00000558156	CTD-3032H12.1	GENCODE	533	chr16	-	54971942	54972583	GTTCTCGTGAAAACGAAAAGGAGATCGGCTATGCCCTGGACACAAAGGAAGACCCGCGGG		intergenic							6.35226	12.1585	2.57864	3.6183	5	7.03503	7.02175	12.2908	10.9092	13.2754	2.32398	2.7676	2.64435	3.72297	3.46912	3.6628
ASHGV40012582	0.0281938	0.373086	2.11589	down	noncoding	long noncoding	Reliable	T094605	G022010	RNA-seq: Iyer et al 2015	3717	chr13	-	50770982	50782714	TGTTGATCCTGGCCTTCCTCTTCTAGGATGTTTCATGAACTCCAGACTTCTTCATCCAAA		intergenic							498.662	1018.44	8.9297	10.011	528.405	480.721	486.861	804.345	1211.73	1039.25	9.12089	8.83593	8.83228	9.91929	10.2665	9.84708
ASHGV40022492	0.0109068	0.347394	2.22221	down	noncoding	long noncoding	Reliable	T158588	G036570	RNA-seq: Iyer et al 2015	3179	chr18	-	10309721	10314866	GTTTGTTTGCCATGGTGTCCTCACCTAAGCATTTGAGGAATAAAACAAAAGTGAATGAAA		intergenic							11.022	23.9362	3.43061	4.5826	9.432	10.7007	12.9332	24.5643	19.8842	27.3602	3.35929	3.37698	3.55556	4.73656	4.33835	4.67291
ASHGV40053113	0.0313447	0.376978	2.31749	down	noncoding	long noncoding	Reliable	T362315	G085591	RNA-seq: Iyer et al 2015	2343	chr9	+	93786895	93790147	ATGCTGGATTTGGACAAGGAATTTTTGACGTGAAAATCTCTTCGAATCAGCCCTTCCTCT		intergenic							8.03481	17.9719	2.95075	4.16331	6.85043	6.98071	10.2733	13.947	20.8667	19.1018	2.88903	2.75425	3.20896	3.90716	4.40562	4.17715
ASHGV40037759	0.00269836	0.305404	2.63037	down	noncoding	long noncoding	Reliable	TCONS_00008529	XLOC_004016	RNA-seq: Cabili et al 2011	824	chr4	-	90459366	90472707	TTTATCATCACCATCCCGCTCAGGAGCTCAAGAAGAGGGGAACTGAGTCAGTTAGAATTA		intergenic							8.7069	22.1493	3.0709	4.46616	6.69442	8.98367	10.4426	19.5229	20.7959	26.1291	2.85916	3.12007	3.23346	4.38888	4.40053	4.60908
ASHGV40049734	0.0397462	0.382594	3.76552	down	noncoding	long noncoding	Gold	ENST00000520025	RP11-318M2.2	GENCODE	273	chr8	-	104280495	104298133	GCCCAGGTTTTCCAGTATCAGCTCTTTTAGTAATAAAGTTGGCATTGTAGTTTCTAGCTA	100499183	intergenic							32.8527	120.481	4.99453	6.90738	33.663	23.8297	41.0654	135.349	131.761	94.3314	5.18282	4.55223	5.24854	7.27142	7.04097	6.40974
ASHGV40004495	0.0312849	0.376978	2.35858	down	noncoding	long noncoding	Gold	NR_110852	LOC101928855	RefSeq	3204	chr17	-	78775439	78779432	CACACAGAAGGTCCACATGGAACCCGCCCTTTGAGACCAGGCATCTTGATGCAGAAAACT	101928855	intronic antisense	ENST00000537330	RPTOR		+	78518618	78831924	206.574	479.824	7.66609	8.904	223.714	218.58	177.429	347.079	573.425	518.967	7.89108	7.71962	7.38756	8.68051	9.18562	8.84588
ASHGV40004495	0.0312849	0.376978	2.35858	down	noncoding	long noncoding	Gold	NR_110852	LOC101928855	RefSeq	3204	chr17	-	78775439	78779432	CACACAGAAGGTCCACATGGAACCCGCCCTTTGAGACCAGGCATCTTGATGCAGAAAACT	101928855	intronic antisense	ENST00000570891	RPTOR		+	78518676	78797420	206.574	479.824	7.66609	8.904	223.714	218.58	177.429	347.079	573.425	518.967	7.89108	7.71962	7.38756	8.68051	9.18562	8.84588
ASHGV40004495	0.0312849	0.376978	2.35858	down	noncoding	long noncoding	Gold	NR_110852	LOC101928855	RefSeq	3204	chr17	-	78775439	78779432	CACACAGAAGGTCCACATGGAACCCGCCCTTTGAGACCAGGCATCTTGATGCAGAAAACT	101928855	intronic antisense	NM_001163034	RPTOR		+	78518624	78940173	206.574	479.824	7.66609	8.904	223.714	218.58	177.429	347.079	573.425	518.967	7.89108	7.71962	7.38756	8.68051	9.18562	8.84588
ASHGV40004495	0.0312849	0.376978	2.35858	down	noncoding	long noncoding	Gold	NR_110852	LOC101928855	RefSeq	3204	chr17	-	78775439	78779432	CACACAGAAGGTCCACATGGAACCCGCCCTTTGAGACCAGGCATCTTGATGCAGAAAACT	101928855	intronic antisense	NM_020761	RPTOR	regulatory associated protein of MTOR, complex 1	+	78518624	78940173	206.574	479.824	7.66609	8.904	223.714	218.58	177.429	347.079	573.425	518.967	7.89108	7.71962	7.38756	8.68051	9.18562	8.84588
ASHGV40010323	0.00453106	0.330693	2.61812	down	noncoding	long noncoding	Reliable	T083137	G019277	RNA-seq: Iyer et al 2015	524	chr12	-	82162582	82191487	GTTTTGTTGCCCACCCTAATAATACAGTGTGATAATGCCATGTGACTTTATTTTTAATGG		intergenic							28.695	73.5431	4.81024	6.19877	24.5014	25.9149	35.6688	66.622	70.6326	83.3748	4.71858	4.66569	5.04644	6.20146	6.14746	6.2474
ASHGV40059384	0.00353384	0.315413	2.32635	down	noncoding	long noncoding	Reliable	TCONS_00008936	XLOC_003784	RNA-seq: Cabili et al 2011	326	chr4	+	174439876	174440284	CTGGGCCAAGGAGTGTTTGGCCCGGCGGTCCACCCCGGCTTCCCGAGATACGCTAGAGTT		intergenic							643.985	1416.42	9.29013	10.5082	686.519	686.113	559.323	1246.08	1470.08	1533.12	9.48633	9.34627	9.03779	10.5801	10.5616	10.383
ASHGV40042397	0.00572929	0.335776	3.24926	down	noncoding	long noncoding	Reliable	GSE61474_TCONS_00266902	GSE61474_XLOC_050011	RNA-seq: Clark et al 2015	429	chr5	+	139487770	139488375	CACCAAATGCATACACCCGCCCAGGATGCGTTGTAAAAACAAAACAAAACCAGGAAAAAA		intergenic							102.478	332.211	6.67333	8.37344	97.7113	110.814	98.9089	245.904	410.414	340.314	6.70672	6.77302	6.54024	8.17706	8.69055	8.25271
ASHGV40033493	0.0432308	0.388627	2.56626	down	noncoding	long noncoding	Gold	ENST00000428415	AP000344.3	GENCODE	337	chr22	+	23776357	23776918	TGATCAAATTTTGAGCCCTGCCAAAGATGAAAAACAAGGCAATTTGCAGCCGATGGCGAC		intergenic							5.69084	14.559	2.48926	3.84893	6.00264	5.01948	6.05041	10.4097	16.8305	16.4368	2.70073	2.34376	2.42329	3.48827	4.09325	3.96527
ASHGV40010814	0.00504952	0.333939	4.19319	down	noncoding	long noncoding	Reliable	ENST00000502221	RP11-572C21.1	GENCODE	1986	chr12	-	130336752	130339489	CACAATAGGCTTGAGACCCACCCATTTTTAGAGTCTTTACAAAGAATTGGTTGTACATTG	101927710	intron sense-overlapping	NM_133448	TMEM132D	transmembrane protein 132D	-	129556270	130388212	67.8443	279.166	6.06783	8.13588	60.3136	63.364	79.8552	283.441	229.144	324.915	6.01424	5.95812	6.23113	8.37467	7.84582	8.18714
ASHGV40005996	0.00419082	0.325105	2.81408	down	noncoding	pseudogene	Gold	NR_038243	MARK2P9	RefSeq	946	chr10	+	94178417	94179363	ACTTGCTGAAGAAATTTCTCATTGTCAATTGCAGGAAGAGAGGCCCTTCAGAGCACACTG	100507674	intergenic							11.4173	31.6666	3.4857	4.97836	11.1738	12.178	10.9001	28.1904	37.5898	29.2195	3.5953	3.56655	3.29524	4.93219	5.23705	4.76584
ASHGV40052700	0.0460777	0.391744	2.02267	down	noncoding	pseudogene	Gold	NR_103829	CCNYL2	RefSeq	3318	chr10	-	42903621	42967688	CCTCCTGAAAAAGTATCATTTATGGAATGCAGAGCTTAGAGATTGGAGTATTGATTGCAG	414194	intergenic							7.40707	14.3179	2.83845	3.85471	6.4797	6.45647	9.28505	13.4591	16.1529	13.3416	2.8124	2.64383	3.05911	3.85768	4.03627	3.67016
ASHGV40060796	0.0234164	0.360712	2.70205	down	noncoding	long noncoding	Reliable	uc.96+	uc.96	UCR	261	chr2	+	172820673	172820934	ACAAACATTACAGCTGAACTCACGGCAAACTCCATTAAGTAAAAACCTGGCCTCATTGTT		intron sense-overlapping	NM_003642	HAT1	histone acetyltransferase 1	+	172778934	172848600	15.2815	41.2592	3.90529	5.33934	16.7743	16.0954	12.9748	33.8526	54.2237	35.7012	4.1778	3.97785	3.56022	5.20087	5.76914	5.048
ASHGV40009336	0.038296	0.382594	2.1998	down	noncoding	long noncoding	Reliable	ENST00000524962	RP11-680F20.6	GENCODE	507	chr11	+	125821760	125825832	TCGATGGCCGTTCACCTCCTGCAGGCCCAAGAAGATCTGGCTGGCAGAGAGTTCACCTGC		intergenic							33.6145	71.9296	5.03225	6.16962	36.1517	24.8084	39.8836	80.6042	68.9493	66.2351	5.28576	4.60668	5.20431	6.47916	6.11007	5.91964
ASHGV40031090	0.00881764	0.345389	2.07814	down	noncoding	long noncoding	Reliable	T221220	G051166	RNA-seq: Iyer et al 2015	16687	chr20	-	57838235	57863792	ATAGCTCCATCCAATTAAGGAAAAGAACGAAGCTCACAGAAGACCCTGCTTGGATCACTC		intergenic							13.7185	28.4224	3.73202	4.78731	12.9645	11.0388	17.1522	23.8728	21.8684	39.5261	3.80842	3.42108	3.96656	4.69338	4.47156	5.19699
ASHGV40027244	0.0445318	0.389623	2.41508	down	noncoding	long noncoding	Gold	NR_029193	SH3RF3-AS1	RefSeq	2810	chr2	-	109743783	109746575	GCGTGGCGGGGACCGGCCTGCGTGGCGGGGACCGGCCAGCCGAGCCCGCCCAGTCCTGAG	100287216	natural antisense	ENST00000418513	SH3RF3		+	109745803	110065945	80.9235	193.482	6.30973	7.5818	95.9763	84.0945	62.6997	147.101	246.514	186.832	6.68095	6.37601	5.87224	7.39832	7.95293	7.39417
ASHGV40027244	0.0445318	0.389623	2.41508	down	noncoding	long noncoding	Gold	NR_029193	SH3RF3-AS1	RefSeq	2810	chr2	-	109743783	109746575	GCGTGGCGGGGACCGGCCTGCGTGGCGGGGACCGGCCAGCCGAGCCCGCCCAGTCCTGAG	100287216	natural antisense	NM_001099289	SH3RF3	SH3 domain containing ring finger 3	+	109745996	110262213	80.9235	193.482	6.30973	7.5818	95.9763	84.0945	62.6997	147.101	246.514	186.832	6.68095	6.37601	5.87224	7.39832	7.95293	7.39417
ASHGV40006404	0.0159445	0.347394	2.03876	down	noncoding	long noncoding	Reliable	T051031	G011956	RNA-seq: Iyer et al 2015	15290	chr10	+	132316899	132348037	GTATTTAAAGACGGAGAGTTAATCAAAGATCGATTTGTAGATCTGCCTCCTGGCTGGGCG		intergenic							32.6264	65.5727	5.00435	6.03204	30.21	28.6612	39.008	55.3357	68.5689	72.8133	5.02316	4.81454	5.17535	5.94206	6.1037	6.05037
ASHGV40026410	0.0487574	0.393877	2.05615	down	noncoding	long noncoding	Reliable	T185374	G042556	RNA-seq: Iyer et al 2015	1326	chr2	-	18011627	18013468	TTGTTAGACCAGCCCCCGCCTCAGAAGTGGAAGCTCAATTATTCCTTCCCAGTAATTAAA		intergenic							1080.51	2241.23	10.0433	11.0832	1052.93	1102.2	1086.4	1531.23	1844.89	3347.57	10.1158	10.0237	9.99043	10.863	10.884	11.5028
ASHGV40040218	0.00282042	0.305404	3.44055	down	noncoding	long noncoding	Reliable	T282089	G065690	RNA-seq: Iyer et al 2015	1625	chr5	-	51268129	51271434	AGGACAACATAAACCTTGCAGAGACACACTTTTTGATGAAAAGATGACCCACCCTAATTT		intergenic							28.0363	95.4168	4.78368	6.56632	21.9364	30.015	32.1574	83.2959	91.7315	111.223	4.56687	4.88485	4.89931	6.53011	6.52678	6.64206
ASHGV40031494	0.0122796	0.347394	2.37475	down	noncoding	long noncoding	Gold	NR_034152	LOC149950	RefSeq	867	chr20	+	31175280	31196694	AAGGTGGATAAGACTGCAGAGAGCAGGGAGCATGAAGCACCTTGCCCAAGGTCTCACCAG	149950	exon sense-overlapping	ENST00000375671	RP11-410N8.4		+	31189438	31196571	16.7037	39.3501	4.04134	5.28912	16.8651	17.4287	15.8173	34.024	48.0537	35.9728	4.18362	4.09552	3.84487	5.20775	5.59974	5.05986
ASHGV40060774	0.0244414	0.362542	2.2327	down	noncoding	long noncoding	Reliable	uc.86+	uc.86	UCR	340	chr2	+	157660109	157660449	TAATTAGGAGGCCCTTCCCTTCCAGAGTTACTATTTCTATTGACATTTTCCATGCATGAG		intergenic							1048.7	2220.53	9.99452	11.1533	940.301	1078.38	1127.41	1801.92	2703.88	2155.79	9.93652	9.99715	10.0499	11.1056	11.4704	10.884
ASHGV40044225	0.000120898	0.206899	3.60649	down	noncoding	long noncoding	Reliable	T313395	G073450	RNA-seq: Iyer et al 2015	655	chr6	-	149056837	149065412	TTTGGCTTCTTTGGAGCCCACCCTGTTTTTCGGTCTTTTCAAGAACTGTCAAGTCTGTGT		intergenic							23.5831	84.7253	4.53977	6.39036	22.728	20.7638	27.2575	78.496	75.298	100.382	4.61753	4.35071	4.65106	6.4357	6.23882	6.49656
ASHGV40056669	0.0144166	0.347394	4.1366	down	noncoding	long noncoding	Gold	NR_103733	LOC100506076	RefSeq	804	chr2	-	98081675	98089620	AGTAAAGAAAGTTGGGCTGATGTTGTTGTTGGTGGTTGTTTTTGTATTCTGATTACAGAA	100506076	intergenic							29.938	123.888	4.89044	6.93889	25.9118	32.3319	31.5702	122.887	153.616	95.16	4.80189	4.99569	4.87375	7.12044	7.27069	6.42553
ASHGV40040775	0.0076508	0.341306	4.78977	down	noncoding	long noncoding	Reliable	ENST00000512352	CTC-548H10.2	GENCODE	547	chr5	-	126987384	126999721	CTACAGGTCATCAACTCAAGAGCCCACCCTTTTGCAATAGGGTGCAATGATCTAATTAAT		intronic antisense	NM_001048252	CTXN3	cortexin 3	+	126984712	126994322	13.3318	63.8001	3.71192	5.97188	12.2471	13.8339	13.9145	59.8704	49.4878	82.042	3.72524	3.74983	3.6607	6.0484	5.6382	6.22903
ASHGV40040775	0.0076508	0.341306	4.78977	down	noncoding	long noncoding	Reliable	ENST00000512352	CTC-548H10.2	GENCODE	547	chr5	-	126987384	126999721	CTACAGGTCATCAACTCAAGAGCCCACCCTTTTGCAATAGGGTGCAATGATCTAATTAAT		intronic antisense	NM_001127385	CTXN3		+	126988706	126994322	13.3318	63.8001	3.71192	5.97188	12.2471	13.8339	13.9145	59.8704	49.4878	82.042	3.72524	3.74983	3.6607	6.0484	5.6382	6.22903
ASHGV40052480	0.0459937	0.391609	2.87377	down	noncoding	long noncoding	Reliable	T039944	G009146	RNA-seq: Iyer et al 2015	2131	chr10	-	35907547	35911042	GCGCCAGAGAGAAACAGCATCTTCAAGTTTAGTGGTTTTTGGTTTTTGTTGTTGTTGTTC		intergenic							10.8391	28.3608	3.3109	4.83384	7.50798	8.0215	16.9879	27.6815	27.4504	29.9505	3.02237	2.95689	3.95342	4.90286	4.79872	4.79994
ASHGV40003656	0.00265036	0.305404	2.57723	down	noncoding	long noncoding	Gold	NR_028340	PARD6G-AS1	RefSeq	734	chr18	+	77905806	77936315	CACATTGGAGATACAGCTGTGGTTTGCTCCTAAGACCCACCCAGCACACGTGAGATGGGG	100130522	exon sense-overlapping	ENST00000585422	AC139100.2		+	77905931	77927020	54.1397	138.069	5.74167	7.1075	48.1726	54.1063	60.1403	125.021	124.85	164.335	5.68097	5.73728	5.80678	7.14796	6.96757	7.20695
ASHGV40003656	0.00265036	0.305404	2.57723	down	noncoding	long noncoding	Gold	NR_028340	PARD6G-AS1	RefSeq	734	chr18	+	77905806	77936315	CACATTGGAGATACAGCTGTGGTTTGCTCCTAAGACCCACCCAGCACACGTGAGATGGGG	100130522	exon sense-overlapping	ENST00000587254	AC139100.2		+	77905806	77927065	54.1397	138.069	5.74167	7.1075	48.1726	54.1063	60.1403	125.021	124.85	164.335	5.68097	5.73728	5.80678	7.14796	6.96757	7.20695
ASHGV40003656	0.00265036	0.305404	2.57723	down	noncoding	long noncoding	Gold	NR_028340	PARD6G-AS1	RefSeq	734	chr18	+	77905806	77936315	CACATTGGAGATACAGCTGTGGTTTGCTCCTAAGACCCACCCAGCACACGTGAGATGGGG	100130522	exon sense-overlapping	ENST00000588226	AC139100.2		+	77905931	77907156	54.1397	138.069	5.74167	7.1075	48.1726	54.1063	60.1403	125.021	124.85	164.335	5.68097	5.73728	5.80678	7.14796	6.96757	7.20695
ASHGV40003656	0.00265036	0.305404	2.57723	down	noncoding	long noncoding	Gold	NR_028340	PARD6G-AS1	RefSeq	734	chr18	+	77905806	77936315	CACATTGGAGATACAGCTGTGGTTTGCTCCTAAGACCCACCCAGCACACGTGAGATGGGG	100130522	intronic antisense	NM_032510	PARD6G	par-6 family cell polarity regulator gamma	-	77915116	78005397	54.1397	138.069	5.74167	7.1075	48.1726	54.1063	60.1403	125.021	124.85	164.335	5.68097	5.73728	5.80678	7.14796	6.96757	7.20695
ASHGV40039289	0.0328161	0.377799	4.04683	down	noncoding	long noncoding	Reliable	uc003ibp.1	AX747415	UCSC_knowngene	2045	chr4	+	114793924	114799347	TGCCTCCTTCATGGGTGACAGGTGGTCACCTGAATCTTTGATTCAGCATTGCCACAACTG		intergenic							6.96265	25.3509	2.65172	4.66851	5	5.12617	10.7618	22.4698	28.4963	25.0866	2.32398	2.3541	3.27708	4.60121	4.84909	4.55523
ASHGV40006343	0.000155199	0.21127	2.11267	down	noncoding	long noncoding	Gold	ENST00000446888	RP11-391M7.3	GENCODE	806	chr10	+	125536185	125537265	AGGCACAGAGGCCCGCCCTCCATACAACTTCCAGAAAGACAGCTCTGCACACCTAAAGAA		intronic antisense	NM_198148	CPXM2	carboxypeptidase X (M14 family), member 2	-	125505151	125651500	402.145	812.672	8.62345	9.70251	403.376	409.242	393.817	733.847	822.264	881.904	8.72881	8.61631	8.52522	9.78477	9.71883	9.60394
ASHGV40014566	0.0397123	0.382594	2.15831	down	noncoding	long noncoding	Reliable	T110182	G026110	RNA-seq: Iyer et al 2015	288	chr14	-	100705072	100705360	CCCGCCTCGCTGCCACTCGCCCGTTCGCCCTCTCGATTCTCCTCTCGGCCAATCGATCTG		natural antisense	ENST00000554371	YY1		+	100704634	100705683	5613.21	11297.8	12.4022	13.5121	5663.22	5431.29	5745.13	9084.26	13531.4	11277.8	12.5018	12.3253	12.3796	13.4027	13.8908	13.2429
ASHGV40014566	0.0397123	0.382594	2.15831	down	noncoding	long noncoding	Reliable	T110182	G026110	RNA-seq: Iyer et al 2015	288	chr14	-	100705072	100705360	CCCGCCTCGCTGCCACTCGCCCGTTCGCCCTCTCGATTCTCCTCTCGGCCAATCGATCTG		natural antisense	NM_003403	YY1	YY1 transcription factor	+	100705101	100745371	5613.21	11297.8	12.4022	13.5121	5663.22	5431.29	5745.13	9084.26	13531.4	11277.8	12.5018	12.3253	12.3796	13.4027	13.8908	13.2429
ASHGV40000994	0.00325142	0.307086	2.17164	down	noncoding	long noncoding	Gold	NR_111974	GS1-124K5.11	RefSeq	1687	chr7	-	66018454	66057394	ATCTTCAGTACGTCTTCCAGGGTCGGATCAAAGAAGGATATTGAAATGGATTCCAGGCGT	493754	intergenic							14.2411	30.2309	3.80704	4.92583	14.6307	12.8729	15.2198	32.8986	28.2324	29.5616	3.98202	3.64822	3.79089	5.15837	4.83713	4.78198
ASHGV40030959	0.00858582	0.345389	2.22597	down	noncoding	long noncoding	Reliable	T219413	G050704	RNA-seq: Iyer et al 2015	511	chr20	-	47160467	47173604	AAAGATGGTCCTTCCTGAGAGTAGGTATTAGTCGAATTCAAGCAAACATCCCGTGCTGTG		intergenic							49.7324	109.256	5.61101	6.76545	38.6475	57.7661	52.7837	94.0836	126.655	107.03	5.38184	5.82742	5.62378	6.71926	6.98866	6.58843
ASHGV40015642	0.00639008	0.339345	2.32657	down	noncoding	long noncoding	Reliable	ENST00000421447	CTD-2022H16.1	GENCODE	693	chr15	-	30345144	30365267	CGATGATGGGAGGATGGACGCCGCCTTCAGGAGCTGGAGGAGCAGAAGACGTGAACAAAG		intergenic							30.0008	68.7227	4.88524	6.10344	27.0266	27.282	35.6938	67.4875	64.7701	73.9106	4.86625	4.74165	5.04781	6.21728	6.01791	6.07513
ASHGV40008929	0.0168144	0.347394	2.31877	down	noncoding	long noncoding	Reliable	T064837	G014928	RNA-seq: Iyer et al 2015	1671	chr11	+	80756696	80762107	GCCCCTATTTTCATAGTACCCAATATAAATCATAAACTTAGATACCACTGAGTCAGGATT		intergenic							9.33484	21.1564	3.14454	4.3579	10.43	6.18991	11.3847	29.07	13.6412	20.758	3.49643	2.5767	3.36049	4.98377	3.79408	4.29585
ASHGV40058764	0.0261838	0.368488	2.22205	down	noncoding	long noncoding	Reliable	TCONS_00008230	XLOC_003682	RNA-seq: Cabili et al 2011	262	chr4	+	124949080	124949446	AGAAAGAAAGCCTTATTCTCAAGACTCCGCCAGATGCAGGACACTATGTGAGATGATACG		intergenic							16.6017	36.5828	4.02743	5.17932	16.6091	14.7104	18.4856	28.6734	38.9924	42.0827	4.16441	3.84429	4.07359	4.96036	5.29013	5.28746
ASHGV40003512	0.0291414	0.37448	2.04066	down	noncoding	pseudogene	Gold	NR_024494	BCRP3	RefSeq	1428	chr22	+	25028881	25049327	CATGTCTCAGGGTCCCAGGGCTGGTGGTTGCTTTGGGTCTACAGCTACGTCTTACCCGCC	644165	intergenic							72.2727	146.011	6.1676	7.19664	70.209	71.4015	75.2077	146.924	166.376	124.734	6.23755	6.12839	6.13687	7.39635	7.38264	6.81092
ASHGV40005545	0.0411725	0.384863	2.27802	down	noncoding	long noncoding	Gold	NR_024524	LOC100129055	RefSeq	2799	chr10	+	38464598	38503273	CCTCCTGAAAAAGTATCACTTATGGAATGCAGAGCTTAGAGATTGAAGTATTGATTGCAG	100129055	intergenic							6.85175	14.8837	2.72459	3.91236	6.76949	5.3634	8.42236	16.1565	15.3902	13.1044	2.87283	2.38615	2.91478	4.12072	3.97158	3.64479
ASHGV40015920	0.0213665	0.354523	2.40691	down	noncoding	long noncoding	Reliable	TCONS_00023686	XLOC_011485	RNA-seq: Cabili et al 2011	323	chr15	-	58177213	58177626	CAACTGCCTCCTAAAAAATGTTTTAGAAATTGCACTGAAAACGGTTCACATTCTTGGACA		intergenic							30.6812	74.6437	4.92486	6.19204	31.6205	27.1838	33.2393	56.9548	72.9567	94.0196	5.09054	4.73667	4.94736	5.98121	6.1905	6.40441
ASHGV40008749	0.0112603	0.347394	2.788	down	noncoding	long noncoding	Reliable	T062503	G014424	RNA-seq: Iyer et al 2015	1168	chr11	+	68732016	68733282	AATAACTGATCTGTGCAGAGAGGTCCCTTCCAACAGGGATTAGCAATTCAAGGAGGTTGA		intergenic							13.9551	37.9844	3.76504	5.24427	11.2982	13.8786	16.6886	33.2213	43.6359	37.096	3.61256	3.75484	3.92771	5.17114	5.45985	5.10182
ASHGV40007833	0.0185468	0.347394	2.76549	down	noncoding	long noncoding	Reliable	T070308	G016253	RNA-seq: Iyer et al 2015	1139	chr11	-	129312494	129328007	GCTTATGTATCCTGGCCTCCAAATATTTGGATTCTCTGAAGACATGGATTTTGTGGCTAG		natural antisense	ENST00000526127	BARX2		+	129306068	129321683	66.9744	185.957	6.05231	7.51985	72.0202	71.3368	57.5661	147.554	245.97	164.349	6.28129	6.12763	5.74801	7.40182	7.95017	7.20755
ASHGV40007833	0.0185468	0.347394	2.76549	down	noncoding	long noncoding	Reliable	T070308	G016253	RNA-seq: Iyer et al 2015	1139	chr11	-	129312494	129328007	GCTTATGTATCCTGGCCTCCAAATATTTGGATTCTCTGAAGACATGGATTTTGTGGCTAG		natural antisense	ENST00000531946	BARX2		+	129311975	129321549	66.9744	185.957	6.05231	7.51985	72.0202	71.3368	57.5661	147.554	245.97	164.349	6.28129	6.12763	5.74801	7.40182	7.95017	7.20755
ASHGV40007833	0.0185468	0.347394	2.76549	down	noncoding	long noncoding	Reliable	T070308	G016253	RNA-seq: Iyer et al 2015	1139	chr11	-	129312494	129328007	GCTTATGTATCCTGGCCTCCAAATATTTGGATTCTCTGAAGACATGGATTTTGTGGCTAG		natural antisense	NM_003658	BARX2	BARX homeobox 2	+	129245880	129322174	66.9744	185.957	6.05231	7.51985	72.0202	71.3368	57.5661	147.554	245.97	164.349	6.28129	6.12763	5.74801	7.40182	7.95017	7.20755
ASHGV40001792	0.000790096	0.303024	5.19957	down	noncoding	long noncoding	Reliable	ENST00000526112	RP11-51B23.3	GENCODE	519	chr11	-	12559629	12562514	TGGGTGTTTGGAACCCTTGCCTTCCTGCCTAAAGAGTTTCCTGCAATCAGTTAAGAAAAG		intergenic							428.496	2105.05	8.71068	11.0891	482.065	393.12	410.303	2162.34	2051.53	2101.27	8.98549	8.56273	8.58381	11.3745	11.0513	10.8414
ASHGV40048704	0.0265883	0.368488	2.32695	down	noncoding	long noncoding	Reliable	T336295	G078855	RNA-seq: Iyer et al 2015	801	chr7	+	152568754	152569718	TTGGGAATTCATGAATTCCCAAGAATGTCTTTGGCCCAGGTTCTCCTTCTAGAGCTGGAT		intergenic							1515.42	3323.8	10.5155	11.734	1409.62	1636.54	1500.12	3096.29	4075.2	2799.91	10.5115	10.5878	10.4474	11.8813	12.0563	11.2643
ASHGV40019419	0.0118292	0.347394	2.8671	down	noncoding	long noncoding	Reliable	T136317	G031901	RNA-seq: Iyer et al 2015	2727	chr16	+	75625958	75630090	TTGGGGCCAGGCAAAAGAAACTGATTAAAGCAGAATACTGGAGATCCTGGCCTTCAAGTA		intergenic							5	14.4519	2.32232	3.84191	5	5	5	10.6217	15.1869	17.547	2.32398	2.32163	2.32135	3.51589	3.95128	4.05857
ASHGV40055648	0.000649416	0.303024	2.25788	down	noncoding	long noncoding	Gold	NR_001542	TTTY10	RefSeq	1628	chrY	-	22627553	22681114	AGTGTAAGGTTGCTTCATTTCATGGGCCCACCCAGGATTTAAAGGTGTATTCCCTGAAAG	246119	intergenic							7.82569	17.0625	2.92077	4.09574	6.43634	9.32831	7.71241	14.0831	20.1741	16.9302	2.80206	3.17858	2.78167	3.92195	4.36067	4.0046
ASHGV40021031	0.0027401	0.305404	3.26442	down	noncoding	long noncoding	Reliable	T156947	G036197	RNA-seq: Iyer et al 2015	1008	chr17	-	80324385	80325762	GATGATAACACGTGTCAACTAATATCCAAGACAACAATAGCACCAGGTCTCTGGAGAAGG		intergenic							11.3007	36.0499	3.46602	5.17285	9.18469	12.4262	12.2911	32.4895	40.8857	34.7745	3.32019	3.59616	3.48171	5.1414	5.3651	5.01204
ASHGV40029299	0.00625425	0.339345	2.35809	down	noncoding	long noncoding	Gold	NR_126369	GACAT1	RefSeq	610	chr2	+	108370567	108428804	ACAGCCGCCCCTTTTATGGAATCATCCAGCGTCCAATCTCAAAATACATATTGGTGTTAA	104326057	intergenic							354.024	812.32	8.44436	9.68198	367.081	346.868	348.125	673.197	776.012	987.753	8.59218	8.38228	8.35863	9.65674	9.62549	9.7637
ASHGV40017633	0.0290069	0.37448	2.01746	down	noncoding	long noncoding	Reliable	ENST00000568144	RP11-166B2.3	GENCODE	1495	chr16	-	11974931	11976426	CCTCCTGAATCTCAGTGGAACAGAGCTAGAATAGTTTAAAAGACATAGAGGCAGCTGGTG		intron sense-overlapping	ENST00000563468	GSPT1		-	11966540	11991745	7.87893	15.4567	2.89799	3.91053	7.96112	5	10.6757	19.9133	10.0649	16.3917	3.10928	2.32163	3.26305	4.4175	3.35272	3.96136
ASHGV40017633	0.0290069	0.37448	2.01746	down	noncoding	long noncoding	Reliable	ENST00000568144	RP11-166B2.3	GENCODE	1495	chr16	-	11974931	11976426	CCTCCTGAATCTCAGTGGAACAGAGCTAGAATAGTTTAAAAGACATAGAGGCAGCTGGTG		intron sense-overlapping	ENST00000565267	GSPT1		-	11966538	11991738	7.87893	15.4567	2.89799	3.91053	7.96112	5	10.6757	19.9133	10.0649	16.3917	3.10928	2.32163	3.26305	4.4175	3.35272	3.96136
ASHGV40017633	0.0290069	0.37448	2.01746	down	noncoding	long noncoding	Reliable	ENST00000568144	RP11-166B2.3	GENCODE	1495	chr16	-	11974931	11976426	CCTCCTGAATCTCAGTGGAACAGAGCTAGAATAGTTTAAAAGACATAGAGGCAGCTGGTG		intron sense-overlapping	NM_001130006	GSPT1		-	11961984	12009825	7.87893	15.4567	2.89799	3.91053	7.96112	5	10.6757	19.9133	10.0649	16.3917	3.10928	2.32163	3.26305	4.4175	3.35272	3.96136
ASHGV40017633	0.0290069	0.37448	2.01746	down	noncoding	long noncoding	Reliable	ENST00000568144	RP11-166B2.3	GENCODE	1495	chr16	-	11974931	11976426	CCTCCTGAATCTCAGTGGAACAGAGCTAGAATAGTTTAAAAGACATAGAGGCAGCTGGTG		intron sense-overlapping	NM_001130007	GSPT1	G1 to S phase transition 1	-	11961984	12010519	7.87893	15.4567	2.89799	3.91053	7.96112	5	10.6757	19.9133	10.0649	16.3917	3.10928	2.32163	3.26305	4.4175	3.35272	3.96136
ASHGV40017633	0.0290069	0.37448	2.01746	down	noncoding	long noncoding	Reliable	ENST00000568144	RP11-166B2.3	GENCODE	1495	chr16	-	11974931	11976426	CCTCCTGAATCTCAGTGGAACAGAGCTAGAATAGTTTAAAAGACATAGAGGCAGCTGGTG		intron sense-overlapping	NM_002094	GSPT1		-	11961984	12009825	7.87893	15.4567	2.89799	3.91053	7.96112	5	10.6757	19.9133	10.0649	16.3917	3.10928	2.32163	3.26305	4.4175	3.35272	3.96136
ASHGV40005824	0.0405518	0.384581	2.04367	down	noncoding	long noncoding	Reliable	T044202	G010224	RNA-seq: Iyer et al 2015	1005	chr10	+	76555871	76557878	TATAAAAGTTTAGCCCGCCTTGCATTTGTCAGACACTCAGTAAACAGTGGACCTTCCTTA		intergenic							31.1566	62.7821	4.94005	5.97122	34.564	25.6382	33.2676	53.552	66.5741	68.2202	5.22145	4.65006	4.94865	5.89079	6.06085	5.96201
ASHGV40021336	0.00924347	0.345389	2.23277	down	noncoding	long noncoding	Reliable	ENST00000606034	RP11-54O7.17	GENCODE	2086	chr1	-	931345	933431	TCACTGCCTCCTTGATGAGGACCAAGGGTCAATAAATGTTTGCTGAATTCCTTTGCCTCT		intergenic							32.4431	72.2835	5.01013	6.16897	31.183	30.8947	35.2515	58.726	77.1768	80.9478	5.06974	4.93055	5.0301	6.02359	6.27093	6.21238
ASHGV40033298	0.0284456	0.373706	3.43944	down	noncoding	long noncoding	Reliable	T235679	G054206	RNA-seq: Iyer et al 2015	989	chr22	-	48482794	48489973	TGTTTTCTTCGTTTCTTCTCTTAGAAAGCCCAGGTTCCCACCATTGCAGATCACTCCAGA		intergenic							72.0829	242.71	6.15464	7.93682	64.2736	66.1592	85.816	239.95	285.49	202.69	6.11058	6.01962	6.33373	8.14475	8.16101	7.50469
