# Supplementary material for: Genome-wide identification of long noncoding RNAs and their competing endogenous RNA networks involved in the odontogenic differentiation of human dental pulp stem cells
Source: Stem Cell Res Ther. 2020 Mar 13;11:114. doi: 10.1186/s13287-020-01622-w (PMC7071724; doi:10.1186/s13287-020-01622-w)
Supplement: Supplementary file 3 — Additional file 3: Table S3. The expression profiles of upregulated miRNAs in differentiated and undifferentiated hDPSCs. (XLS 33 kb) [file 13287_2020_1622_MOESM3_ESM.xls]

## Sheet: up_Diff_vs_Undiff
# Fold Change cut-off: 2.0 # P-value cut-off: 0.05 # Condition pairs: Diff_vs_Undiff # Column A: systematic_name it represents miRNA name. # Column B: P-value, P-value calculated from paired t-test. # Column C: FDR, FDR is calculated from Benjamini Hochberg FDR. # Column D: Fold change, the absolute ratio (no log scale) of normalized intensities between two conditions. # Column E: Regulation, it …
Diff_vs_Undiff 2.0 fold up regulated miRNAs
	P-value and FDR		Fold change and Regulation		Annotations						Group--Raw Intensity		Group--Normalized Intensity		Raw Intensity						Normalized Intensity
systematic_name	P-value	FDR	Fold Change	Regulation	mirbase accession No	chr	strand	start	stop	active_sequence	group-Diff(raw)	group-Undiff(raw)	group-Diff(normalized)	group-Undiff(normalized)	[D, Diff](raw)	[E, Diff](raw)	[F, Diff](raw)	[A, Undiff](raw)	[B, Undiff](raw)	[C, Undiff](raw)	[D, Diff](normalized)	[E, Diff](normalized)	[F, Diff](normalized)	[A, Undiff](normalized)	[B, Undiff](normalized)	[C, Undiff](normalized)
hsa-miR-1266-3p	0.0409755	0.271418	2.10877	up	MIMAT0026742					TCCCTCAGGGCATAGA	10.136	5	2.68684	1.61043	5	5	20.4081	5	5	5	2.60973	2.43687	3.01391	1.6701	1.6631	1.4981
hsa-miR-1273g-3p	0.0249019	0.206143	2.45136	up	MIMAT0022742					CTCAGGCTGGAGTGC	2290.95	1391.59	11.4353	10.1417	1587.09	1632.89	3652.87	1608.95	1261.75	1304.09	11.2163	11.5006	11.5891	10.2919	10.1885	9.94479
hsa-miR-146a-5p	0.0425251	0.275585	3.67268	up	MIMAT0000449	chr5	-	159912383	159912400	AACCCATGGAATTCAGTTC	451.446	158.176	9.01034	7.13351	382.881	319.046	652.41	163.646	131.069	179.815	9.41484	9.31657	8.29963	7.16831	7.01037	7.22186
hsa-miR-188-5p	0.0335937	0.246518	2.31991	up	MIMAT0000457					CCCTCCACCATGC	44.4958	14.4241	5.07181	3.85774	14.1034	24.027	95.357	14.5903	13.4923	15.1897	4.6195	5.23132	5.36461	3.85603	3.85603	3.86117
hsa-miR-2681-5p	0.0398394	0.269862	2.10245	up	MIMAT0013515	chr13	+	102620034	102620020	AGTCTCCTGGAGGTGG	10.0634	5	2.68251	1.61043	5	5	20.1903	5	5	5	2.60973	2.43687	3.00092	1.6701	1.6631	1.4981
hsa-miR-3064-5p	0.00968667	0.12228	2.42857	up	MIMAT0019864					TTGCACACCACAACAG	7.69416	5	2.89054	1.61043	5.06368	6.1883	11.8305	5	5	5	3.03303	3.10959	2.52901	1.6701	1.6631	1.4981
hsa-miR-3074-3p	0.0252184	0.206413	2.01901	up	MIMAT0015027	chr9	+	97848366	97848353	CGGTGCCTACTGAGC	9.20289	5	2.62408	1.61043	5	5	17.6087	5	5	5	2.60973	2.43687	2.82565	1.6701	1.6631	1.4981
hsa-miR-3610	0.0423611	0.275585	2.60696	up	MIMAT0017987					CGGCGCCTCCTT	12.3968	5	2.9928	1.61043	5	5.25673	26.9336	5	5	5	2.60973	2.93189	3.43678	1.6701	1.6631	1.4981
hsa-miR-3621	0.0494714	0.294357	2.15591	up	MIMAT0018002					CCTGCAGACCCCG	10.5801	5	2.71873	1.61043	5	5	21.7403	5	5	5	2.60973	2.43687	3.10959	1.6701	1.6631	1.4981
hsa-miR-4253	0.0307341	0.235943	2.46068	up	MIMAT0016882					ACCCCCTGGACATGC	22.9145	5.71426	3.99199	2.69293	7.15238	10.6551	50.936	5.79174	5.19045	6.16058	3.60614	3.97275	4.39708	2.71227	2.67095	2.69557
hsa-miR-4522	0.0272398	0.216603	2.03094	up	MIMAT0019060					ACCGGCCTACAGGC	9.38006	5	2.63258	1.61043	5	5	18.1402	5	5	5	2.60973	2.43687	2.85115	1.6701	1.6631	1.4981
hsa-miR-4767	0.0284832	0.223243	2.03819	up	MIMAT0019919					GGCGGCGGCCA	9.46516	5	2.63772	1.61043	5	5	18.3955	5	5	5	2.60973	2.43687	2.86658	1.6701	1.6631	1.4981
hsa-miR-491-3p	0.0270534	0.216572	2.02985	up	MIMAT0004765					GTAGAAGGGAATCTTGCATA	9.37036	5	2.63181	1.61043	5	5	18.1111	5	5	5	2.60973	2.43687	2.84883	1.6701	1.6631	1.4981
hsa-miR-5196-5p	0.0434217	0.280182	2.12235	up	MIMAT0021128					CCCAACCCTCGTCC	10.2397	5	2.6961	1.61043	5	5	20.719	5	5	5	2.60973	2.43687	3.04169	1.6701	1.6631	1.4981
hsa-miR-5684	0.0136843	0.146379	2.15725	up	MIMAT0022473					CTGTTGCTCAGGCTAG	35.3344	15.0647	5.02071	3.91152	20.3139	23.8771	61.8121	16.7035	13.9562	14.5345	5.19485	5.22171	4.64557	4.02257	3.92366	3.78833
hsa-miR-605-5p	0.0237018	0.200461	2.00992	up	MIMAT0003273	chr10	-	53059355	53059370	AGGAGAAGGCACCATGG	9.13866	5	2.61757	1.61043	5	5	17.416	5	5	5	2.60973	2.43687	2.80611	1.6701	1.6631	1.4981
hsa-miR-662	0.0253811	0.206413	2.55178	up	MIMAT0003325					CTGCTGGGCCACAACG	11.388	5	2.96194	1.61043	5	6.10495	23.059	5	5	5	2.60973	3.0889	3.18719	1.6701	1.6631	1.4981
hsa-miR-671-5p	0.0120527	0.138791	9.35154	up	MIMAT0003880					CTCCAGCCCCT	171.959	12.5382	6.86971	3.64451	40.5107	62.5181	412.848	9.99958	13.7557	13.8593	6.18729	6.77178	7.65007	3.32851	3.8947	3.71032
hsa-miR-6746-5p	0.0452081	0.285213	2.13226	up	MIMAT0027392					CCAGGCCACCTCC	10.3556	5	2.70282	1.61043	5	5	21.0667	5	5	5	2.60973	2.43687	3.06185	1.6701	1.6631	1.4981
hsa-miR-6779-5p	0.038385	0.264803	2.09435	up	MIMAT0027458					GCCAAACCCAGCCC	10.0072	5	2.67693	1.61043	5	5	20.0217	5	5	5	2.60973	2.43687	2.9842	1.6701	1.6631	1.4981
hsa-miR-6806-5p	0.0222356	0.191303	2.00099	up	MIMAT0027512					CCTGGGCCCTGC	9.03691	5	2.61115	1.61043	5	5	17.1107	5	5	5	2.60973	2.43687	2.78685	1.6701	1.6631	1.4981
hsa-miR-6817-3p	0.0498674	0.294357	2.15811	up	MIMAT0027535					TGCCATGGAGTCAGAG	10.6007	5	2.7202	1.61043	5	5	21.8021	5	5	5	2.60973	2.43687	3.114	1.6701	1.6631	1.4981
hsa-miR-7114-3p	0.0420602	0.275016	2.1148	up	MIMAT0028126					CTGGTGGAGAGGGG	10.2086	5	2.69095	1.61043	5	5	20.6257	5	5	5	2.60973	2.43687	3.02626	1.6701	1.6631	1.4981
hsa-miR-9500	0.0295385	0.228608	2.0443	up	MIMAT0035542					GTGGTCACCATCTTCC	9.50983	5	2.64204	1.61043	5	5	18.5295	5	5	5	2.60973	2.43687	2.87952	1.6701	1.6631	1.4981
