# Supplementary material for: Genome-wide identification of long noncoding RNAs and their competing endogenous RNA networks involved in the odontogenic differentiation of human dental pulp stem cells
Source: Stem Cell Res Ther. 2020 Mar 13;11:114. doi: 10.1186/s13287-020-01622-w (PMC7071724; doi:10.1186/s13287-020-01622-w)
Supplement: Supplementary file 4 — Additional file 4: Table S4. The expression profiles of downregulated miRNAs in differentiated and undifferentiated hDPSCs. (XLS 63 kb) [file 13287_2020_1622_MOESM4_ESM.xls]

## Sheet: down_Diff_vs_Undiff
# Fold Change cut-off: 2.0 # P-value cut-off: 0.05 # Condition pairs: Diff_vs_Undiff # Column A: systematic_name it represents miRNA name. # Column B: P-value, P-value calculated from paired t-test. # Column C: FDR, FDR is calculated from Benjamini Hochberg FDR. # Column D: Fold change, the absolute ratio (no log scale) of normalized intensities between two conditions. # Column E: Regulation, it …
Diff_vs_Undiff 2.0 fold down regulated miRNAs
	P-value and FDR		Fold change and Regulation		Annotations						Group--Raw Intensity		Group--Normalized Intensity		Raw Intensity						Normalized Intensity
systematic_name	P-value	FDR	Fold Change	Regulation	mirbase accession No	chr	strand	start	stop	active_sequence	group-Diff(raw)	group-Undiff(raw)	group-Diff(normalized)	group-Undiff(normalized)	[D, Diff](raw)	[E, Diff](raw)	[F, Diff](raw)	[A, Undiff](raw)	[B, Undiff](raw)	[C, Undiff](raw)	[D, Diff](normalized)	[E, Diff](normalized)	[F, Diff](normalized)	[A, Undiff](normalized)	[B, Undiff](normalized)	[C, Undiff](normalized)
hsa-let-7f-2-3p	0.00099918	0.0830475	23.2961	down	MIMAT0004487	chrX	+	53584231	53584211	GGAAAGACAGTAGACTGTATAG	0.1	5	-2.93158	1.61043	0.1	0.1	0.1	5	5	5	-2.67005	-2.80274	-3.32196	1.6701	1.6631	1.4981
hsa-miR-101-3p	0.0489625	0.294357	3.36352	down	MIMAT0000099	chr1	+	65524183	65524164	TTCAGTTATCACAGTACTGT	62.7113	146.731	5.25726	7.00723	18.6548	15.6422	153.837	141.607	125.659	172.927	5.05993	4.54348	6.16837	6.93343	6.91996	7.16831
hsa-miR-1203	0.00349499	0.0830475	17.866	down	MIMAT0005866					GAGCTGCATCCTGGC	1.73333	5	-2.54871	1.61043	0.1	0.1	5	5	5	5	-2.67005	-2.80274	-2.17336	1.6701	1.6631	1.4981
hsa-miR-1238-5p	0.00349499	0.0830475	17.866	down	MIMAT0022947					CACACACTGGGGCT	1.73333	5	-2.54871	1.61043	0.1	0.1	5	5	5	5	-2.67005	-2.80274	-2.17336	1.6701	1.6631	1.4981
hsa-miR-128-2-5p	0.00349499	0.0830475	17.866	down	MIMAT0031095					TCTCGTACAGTGTATCGG	1.73333	5	-2.54871	1.61043	0.1	0.1	5	5	5	5	-2.67005	-2.80274	-2.17336	1.6701	1.6631	1.4981
hsa-miR-1288-5p	0.00349499	0.0830475	17.866	down	MIMAT0026743					GGTGAGTTACAGTCCTG	1.73333	5	-2.54871	1.61043	0.1	0.1	5	5	5	5	-2.67005	-2.80274	-2.17336	1.6701	1.6631	1.4981
hsa-miR-129-5p	0.00349499	0.0830475	17.866	down	MIMAT0000242	chr7	-	127635171	127635185	GCAAGCCCAGACCGC	1.73333	5	-2.54871	1.61043	0.1	0.1	5	5	5	5	-2.67005	-2.80274	-2.17336	1.6701	1.6631	1.4981
hsa-miR-132-3p	0.045535	0.285213	3.65436	down	MIMAT0000426	chr17	+	1953281	1953267	CGACCATGGCTGTAGA	37.1208	152.029	5.19588	7.0655	30.4138	25.9135	55.035	159.925	121.142	175.018	5.75849	5.33555	4.4936	7.13408	6.87845	7.18396
hsa-miR-132-5p	0.0354435	0.253038	3.72455	down	MIMAT0004594	chr17	+	1953245	1953227	AGTAACAATCGAAAGCCACG	7.1849	30.9571	2.99303	4.89009	7.01194	5.35179	9.19097	31.2357	25.0873	36.5482	3.55685	2.95393	2.46831	4.89079	4.7249	5.0546
hsa-miR-136-3p	0.0169581	0.165695	2.38006	down	MIMAT0004606	chr14	-	101351089	101351108	AGACTCATTTGAGACGATGAT	17.4672	36.4783	3.86995	5.12095	11.301	9.06784	32.0327	38.0877	29.8725	41.4748	4.22931	3.69027	3.69027	5.17413	4.98767	5.20105
hsa-miR-138-1-3p	0.00349499	0.0830475	17.866	down	MIMAT0004607	chr3	-	44155776	44155787	GGCCCTGGTGTTG	1.73333	5	-2.54871	1.61043	0.1	0.1	5	5	5	5	-2.67005	-2.80274	-2.17336	1.6701	1.6631	1.4981
hsa-miR-140-3p	0.0374581	0.262649	2.86313	down	MIMAT0004597					CCGTGGTTCTACCCT	38.3612	118.52	5.16846	6.68605	27.681	24.2225	63.1801	114.691	105.966	134.902	5.58406	5.24028	4.68104	6.62433	6.67524	6.75859
hsa-miR-141-3p	0.00349499	0.0830475	17.866	down	MIMAT0000432	chr12	-	7073324	7073339	CCATCTTTACCAGACAG	1.73333	5	-2.54871	1.61043	0.1	0.1	5	5	5	5	-2.67005	-2.80274	-2.17336	1.6701	1.6631	1.4981
hsa-miR-143-3p	0.0182265	0.170681	3.46327	down	MIMAT0000435	chr5	-	148808548	148808561	GAGCTACAGTGCTTC	44.7189	152.854	5.28729	7.07942	29.0679	22.6698	82.4189	143.657	153.489	161.415	5.6457	5.13416	5.08201	6.95835	7.25608	7.02384
hsa-miR-145-3p	0.0330312	0.246008	3.33537	down	MIMAT0004601	chr5	-	148810264	148810283	AGAACAGTATTTCCAGGAATC	10.6686	32.7946	3.25174	4.98958	8.49267	6.03949	17.4737	33.6647	31.3718	33.3472	3.86649	3.07275	2.81597	4.96339	5.04936	4.956
hsa-miR-145-5p	0.0142394	0.148608	2.08316	down	MIMAT0000437	chr5	-	148810230	148810246	AGGGATTCCTGGGAAAAC	229.374	575.91	7.84127	8.90005	161.529	124.757	401.836	580.096	557.943	589.692	8.10094	7.82905	7.59383	8.91044	8.96422	8.82548
hsa-miR-1468-3p	0.00099918	0.0830475	23.2961	down	MIMAT0026638					TTTTCCATTTGCTTATTTTGC	0.1	5	-2.93158	1.61043	0.1	0.1	0.1	5	5	5	-2.67005	-2.80274	-3.32196	1.6701	1.6631	1.4981
hsa-miR-146b-5p	0.00321247	0.0830475	6.05371	down	MIMAT0002809	chr10	-	104186271	104186288	AGCCTATGGAATTCAGTTC	9.32882	40.1996	2.63039	5.22821	5	5	17.9865	44.5531	35.7864	40.2592	2.60973	2.43687	2.84458	5.33555	5.20105	5.14804
hsa-miR-153-3p	0.00099918	0.0830475	23.2961	down	MIMAT0000439	chr2	+	220158907	220158888	GATCACTTTTGTGACTATGC	0.1	5	-2.93158	1.61043	0.1	0.1	0.1	5	5	5	-2.67005	-2.80274	-3.32196	1.6701	1.6631	1.4981
hsa-miR-15a-5p	0.0215357	0.187436	2.27978	down	MIMAT0000068	chr13	+	50623289	50623270	CACAAACCATTATGTGCTGCT	372.329	973.086	8.37577	9.56466	221.711	179.707	715.57	900.691	886.513	1132.05	8.56777	8.19777	8.36177	9.41484	9.63957	9.63957
hsa-miR-17-3p	0.00331958	0.0830475	2.25405	down	MIMAT0000071	chr13	-	92002916	92002930	CTACAAGTGCCTTCAC	11.9037	20.9238	3.1764	4.34892	5.90081	5.53432	24.276	23.7141	15.1173	23.9402	3.27853	2.98201	3.26865	4.54348	4.02257	4.48071
hsa-miR-186-5p	0.0420699	0.275016	2.56417	down	MIMAT0000456	chr1	+	71533349	71533330	AGCCCAAAAGGAGAATTCTTT	19.4025	45.2581	4.05429	5.41279	12.9024	10.4344	34.8706	40.1897	47.0075	48.577	4.44796	3.9266	3.78833	5.23132	5.59299	5.41404
hsa-miR-18a-5p	0.00932415	0.12228	2.88217	down	MIMAT0000072	chr13	-	92003016	92003032	CTATCTGCACTAGATGCA	16.6369	44.014	3.83127	5.35843	10.4941	9.60902	29.8076	48.9097	34.718	48.4142	4.12808	3.77842	3.58731	5.50351	5.16031	5.41146
hsa-miR-18b-5p	0.0246863	0.206143	2.28104	down	MIMAT0001412	chrX	+	133304098	133304080	CTAACTGCACTAGATGCACC	6.55853	14.5932	2.66208	3.85177	5.1615	5	9.51408	15.13	11.9581	16.6915	3.07275	2.43687	2.47662	3.90139	3.7019	3.95202
hsa-miR-193b-3p	0.00331682	0.0830475	2.02573	down	MIMAT0002819	chr16	-	14397881	14397895	AGCGGGACTTTGAGGG	58.3189	124.593	5.73928	6.75772	34.7407	30.6755	109.541	146.888	99.2783	127.612	5.9736	5.70544	5.5388	6.99812	6.61913	6.65591
hsa-miR-1972	0.00349499	0.0830475	17.866	down	MIMAT0009447					TGAGCCACTGTGCC	1.73333	5	-2.54871	1.61043	0.1	0.1	5	5	5	5	-2.67005	-2.80274	-2.17336	1.6701	1.6631	1.4981
hsa-miR-19a-3p	0.00301687	0.0830475	2.4366	down	MIMAT0000073	chr13	-	92003196	92003215	TCAGTTTTGCATAGATTTGCA	241.379	619.629	7.68479	8.96966	115.475	98.9662	509.697	680.807	471.963	706.116	7.72329	7.41069	7.92038	9.05582	8.78709	9.06607
hsa-miR-212-5p	0.00099918	0.0830475	23.2961	down	MIMAT0022695					AGTAAGCAGTCTAGAGCC	0.1	5	-2.93158	1.61043	0.1	0.1	0.1	5	5	5	-2.67005	-2.80274	-3.32196	1.6701	1.6631	1.4981
hsa-miR-224-5p	0.0340523	0.248665	3.7689	down	MIMAT0000281	chrX	+	151127077	151127059	AACGGAACCACTAGTGACTT	7.43187	24.5357	2.52829	4.44244	5	5	12.2956	33.8801	11.6422	28.0848	2.60973	2.43687	2.53829	4.97365	3.63358	4.72008
hsa-miR-2355-5p	0.00099918	0.0830475	23.2961	down	MIMAT0016895	chr2	+	207974741	207974725	TTGTCCATTGTATCTGGG	0.1	5	-2.93158	1.61043	0.1	0.1	0.1	5	5	5	-2.67005	-2.80274	-3.32196	1.6701	1.6631	1.4981
hsa-miR-26a-5p	0.00945319	0.12228	2.73783	down	MIMAT0000082	chr3	-	38010911	38010925	AGCCTATCCTGGATT	620.943	2052.8	9.29192	10.745	343.359	282.111	1237.36	2065.15	1912.41	2180.84	9.31657	9.05582	9.50337	10.6504	10.7922	10.7922
hsa-miR-26b-5p	0.0376633	0.262649	2.16832	down	MIMAT0000083	chr2	-	219267382	219267400	ACCTATCCTGAATTACTTGA	453.473	1175.72	8.77705	9.89363	303.499	226.897	830.023	1164	1107.17	1255.98	9.05582	8.52652	8.74882	9.76819	10.0086	9.90406
hsa-miR-3074-5p	0.00349499	0.0830475	17.866	down	MIMAT0019208					CTGGCTCAGTTCAGC	1.73333	5	-2.54871	1.61043	0.1	0.1	5	5	5	5	-2.67005	-2.80274	-2.17336	1.6701	1.6631	1.4981
hsa-miR-30b-5p	0.0190193	0.171517	2.16717	down	MIMAT0000420	chr8	+	135812800	135812784	AGCTGAGTGTAGGATGTT	363.528	906.347	8.39902	9.51484	242.022	175.686	672.875	901.591	771.306	1046.14	8.69979	8.17269	8.32459	9.50337	9.44447	9.59667
hsa-miR-32-5p	0.0095777	0.12228	2.23272	down	MIMAT0000090	chr9	+	111808535	111808517	TGCAACTTAGTAATGTGCAA	6.80988	12.7458	2.5151	3.6739	5	5	10.4296	12.006	10.936	15.2953	2.60973	2.43687	2.49871	3.59297	3.55685	3.87189
hsa-miR-337-3p	0.0354963	0.253038	2.45277	down	MIMAT0000754					GAAGAAAGGCATCATATAGGAG	9.47832	20.7542	3.07269	4.3671	7.04615	5.30015	16.0887	20.5316	20.5962	21.1349	3.55991	2.94589	2.71227	4.3537	4.46981	4.27778
hsa-miR-339-5p	0.00349499	0.0830475	17.866	down	MIMAT0000764					CGTGAGCTCCTGGA	1.73333	5	-2.54871	1.61043	0.1	0.1	5	5	5	5	-2.67005	-2.80274	-2.17336	1.6701	1.6631	1.4981
hsa-miR-33a-3p	0.00349499	0.0830475	17.866	down	MIMAT0004506	chr22	-	42297000	42297014	GTGATGCACTGTGGAA	1.73333	5	-2.54871	1.61043	0.1	0.1	5	5	5	5	-2.67005	-2.80274	-2.17336	1.6701	1.6631	1.4981
hsa-miR-340-5p	0.00126001	0.0830475	5.11452	down	MIMAT0004692	chr5	+	179442339	179442322	AATCAGTCTCATTGCTTTA	9.13343	32.4773	2.61665	4.97124	5	5	17.4003	31.5735	29.5483	36.31	2.60973	2.43687	2.80334	4.90837	4.956	5.04936
hsa-miR-342-3p	0.0254094	0.206413	2.96837	down	MIMAT0000753					ACGGGTGCGATTTCTG	24.3178	75.7633	4.49393	6.0636	17.6103	15.1949	40.1482	80.8231	62.1796	84.2873	4.96339	4.46981	4.0486	6.15684	5.92914	6.10482
hsa-miR-342-5p	0.00099918	0.0830475	23.2961	down	MIMAT0004694					TCAATCACAGATAGCACCC	0.1	5	-2.93158	1.61043	0.1	0.1	0.1	5	5	5	-2.67005	-2.80274	-3.32196	1.6701	1.6631	1.4981
hsa-miR-34b-3p	0.00349499	0.0830475	17.866	down	MIMAT0004676	chr11	-	111383718	111383733	ATGGCAGTGGAGTTAGT	1.73333	5	-2.54871	1.61043	0.1	0.1	5	5	5	5	-2.67005	-2.80274	-2.17336	1.6701	1.6631	1.4981
hsa-miR-34c-5p	0.00606185	0.0965382	3.78265	down	MIMAT0000686	chr11	-	110889390	110889408	GCAATCAGCTAACTACACTG	10.734	29.6495	2.90055	4.81995	5.53729	5	21.6647	29.719	23.1484	36.0811	3.15953	2.43687	3.10525	4.81404	4.61112	5.03469
hsa-miR-3607-3p	0.0386024	0.265081	3.31213	down	MIMAT0017985					CATCAGAAAGCGTTTACA	12.3185	26.6156	2.97528	4.70304	5.20486	5	26.7506	26.7576	27.0228	26.0663	3.08099	2.43687	3.40799	4.67059	4.82741	4.61112
hsa-miR-3653-3p	0.0464128	0.288299	2.82573	down	MIMAT0018073	chr22	+	29729238	29729222	CTTCAGTCAACTTCTTAG	28.7099	55.2525	4.16277	5.6614	10.2706	8.92932	66.9298	57.393	52.2223	56.1423	4.08972	3.67852	4.72008	5.6956	5.6956	5.59299
hsa-miR-3658	0.00099918	0.0830475	23.2961	down	MIMAT0018078					ATCTCCATGGTGTTTTCT	0.1	5	-2.93158	1.61043	0.1	0.1	0.1	5	5	5	-2.67005	-2.80274	-3.32196	1.6701	1.6631	1.4981
hsa-miR-369-3p	0.00349499	0.0830475	17.866	down	MIMAT0000721					AAAGATCAACCATGTATTATT	1.73333	5	-2.54871	1.61043	0.1	0.1	5	5	5	5	-2.67005	-2.80274	-2.17336	1.6701	1.6631	1.4981
hsa-miR-374a-5p	0.0016327	0.0830475	2.58223	down	MIMAT0000727	chrX	+	73423878	73423857	CACTTATCAGGTTGTATTATAA	260.419	826.104	7.98031	9.34893	165.522	128.662	487.073	901.383	656.059	920.869	8.17269	7.87043	7.8978	9.44447	9.24094	9.36137
hsa-miR-374b-5p	0.031567	0.238666	2.26859	down	MIMAT0004955	chrX	+	73438413	73438396	CACTTAGCAGGTTGTATTA	123.007	339.318	7.03604	8.21783	97.427	77.0773	194.517	372.401	279.825	365.727	7.45573	7.02384	6.62854	8.36177	8.05757	8.23416
hsa-miR-374c-5p	0.0247088	0.206143	4.73243	down	MIMAT0018443	chrX	-	73438402	73438417	AGCACTTAGCAGGTTGT	9.88609	37.279	2.90306	5.14564	6.41328	5	18.245	35.3377	38.7419	37.7574	3.4122	2.43687	2.86011	5.03989	5.30863	5.08841
hsa-miR-376a-3p	0.00428407	0.0868859	2.26147	down	MIMAT0000729	chr14	-	101506457	101506475	ACGTGGATTTTCCTCTATG	104.477	259.349	6.61221	7.78947	65.3018	47.9832	200.145	286.82	214.1	277.127	6.80392	6.31931	6.7134	7.92038	7.65007	7.79796
hsa-miR-376b-3p	0.00519028	0.0893086	3.39126	down	MIMAT0002172	chr14	-	101506837	101506855	AACATGGATTTTCCTCTATG	7.86267	22.9728	2.72842	4.49025	5.67827	5	12.9098	27.2312	17.4848	24.2024	3.19556	2.43687	2.55284	4.71316	4.25774	4.49984
hsa-miR-382-3p	0.00349499	0.0830475	17.866	down	MIMAT0022697					AAGTGTTGTCCGTGAAT	1.73333	5	-2.54871	1.61043	0.1	0.1	5	5	5	5	-2.67005	-2.80274	-2.17336	1.6701	1.6631	1.4981
hsa-miR-411-5p	0.0335215	0.246518	2.02446	down	MIMAT0003329	chr14	-	101489681	101489697	CGTACGCTATACGGTCTA	16.2454	30.3274	3.84723	4.86477	12.0215	9.79137	26.9232	34.8503	25.8351	30.2967	4.3134	3.79667	3.43163	5.02967	4.76105	4.8036
hsa-miR-423-5p	0.0407467	0.271102	2.19161	down	MIMAT0004748					AAAGTCTCGCTCTCTG	25.5334	41.5252	4.15379	5.28578	10.0567	10.121	56.4224	45.804	37.5231	41.2486	4.07294	3.86649	4.52194	5.38855	5.2828	5.18599
hsa-miR-4421	0.00349499	0.0830475	17.866	down	MIMAT0018934					TAGCTCCTTTCCACAGA	1.73333	5	-2.54871	1.61043	0.1	0.1	5	5	5	5	-2.67005	-2.80274	-2.17336	1.6701	1.6631	1.4981
hsa-miR-4435	0.00349499	0.0830475	17.866	down	MIMAT0018951					CCTCTGTGTGAGCTC	1.73333	5	-2.54871	1.61043	0.1	0.1	5	5	5	5	-2.67005	-2.80274	-2.17336	1.6701	1.6631	1.4981
hsa-miR-4436a	0.00349499	0.0830475	17.866	down	MIMAT0018952					ATCCACTTCTGCCTGT	1.73333	5	-2.54871	1.61043	0.1	0.1	5	5	5	5	-2.67005	-2.80274	-2.17336	1.6701	1.6631	1.4981
hsa-miR-4445-3p	0.00349499	0.0830475	17.866	down	MIMAT0018964	chr3	-	109321722	109321738	TGGATTGTTTCTTTTGCC	1.73333	5	-2.54871	1.61043	0.1	0.1	5	5	5	5	-2.67005	-2.80274	-2.17336	1.6701	1.6631	1.4981
hsa-miR-450a-1-3p	0.00099918	0.0830475	23.2961	down	MIMAT0022700					ATACATGCAAAATGTTCCC	0.1	5	-2.93158	1.61043	0.1	0.1	0.1	5	5	5	-2.67005	-2.80274	-3.32196	1.6701	1.6631	1.4981
hsa-miR-450a-5p	0.0273466	0.216603	3.4156	down	MIMAT0001545	chrX	+	133674409	133674390	ATATTAGGAACACATCGCAA	23.7778	86.6582	4.48969	6.26183	17.6408	15.9302	37.7624	83.853	87.6833	88.4382	4.96753	4.57493	3.9266	6.19605	6.40214	6.18729
hsa-miR-450b-3p	0.00099918	0.0830475	23.2961	down	MIMAT0004910					TATGGATGCAAAATGATCCCAA	0.1	5	-2.93158	1.61043	0.1	0.1	0.1	5	5	5	-2.67005	-2.80274	-3.32196	1.6701	1.6631	1.4981
hsa-miR-455-3p	0.00419714	0.0868859	3.45837	down	MIMAT0004784					GTGTATATGCCCATGGA	40.9813	140.544	5.1354	6.92549	26.7259	19.3778	76.8401	162.089	99.5385	160.003	5.5388	4.87972	4.98767	7.15402	6.62433	6.99812
hsa-miR-4639-5p	0.00099918	0.0830475	23.2961	down	MIMAT0019697					TCAATCTCAGCCTACTTAG	0.1	5	-2.93158	1.61043	0.1	0.1	0.1	5	5	5	-2.67005	-2.80274	-3.32196	1.6701	1.6631	1.4981
hsa-miR-4667-3p	0.00349499	0.0830475	17.866	down	MIMAT0019744					CTGTGGGGACAGAAG	1.73333	5	-2.54871	1.61043	0.1	0.1	5	5	5	5	-2.67005	-2.80274	-2.17336	1.6701	1.6631	1.4981
hsa-miR-4668-5p	0.00349499	0.0830475	17.866	down	MIMAT0019745					GACAAATCCTTTTTTTTTTCC	1.73333	5	-2.54871	1.61043	0.1	0.1	5	5	5	5	-2.67005	-2.80274	-2.17336	1.6701	1.6631	1.4981
hsa-miR-4717-3p	0.00349499	0.0830475	17.866	down	MIMAT0019830					AGGCCACAGCCACC	1.73333	5	-2.54871	1.61043	0.1	0.1	5	5	5	5	-2.67005	-2.80274	-2.17336	1.6701	1.6631	1.4981
hsa-miR-4723-5p	0.00349499	0.0830475	17.866	down	MIMAT0019838					TGCTCTTATCTCATGGCT	1.73333	5	-2.54871	1.61043	0.1	0.1	5	5	5	5	-2.67005	-2.80274	-2.17336	1.6701	1.6631	1.4981
hsa-miR-4730	0.00099918	0.0830475	23.2961	down	MIMAT0019852					TGGCATGGAATGGGC	0.1	5	-2.93158	1.61043	0.1	0.1	0.1	5	5	5	-2.67005	-2.80274	-3.32196	1.6701	1.6631	1.4981
hsa-miR-491-5p	0.00349499	0.0830475	17.866	down	MIMAT0002807					CCTCATGGAAGGGTTC	1.73333	5	-2.54871	1.61043	0.1	0.1	5	5	5	5	-2.67005	-2.80274	-2.17336	1.6701	1.6631	1.4981
hsa-miR-5003-5p	0.0367889	0.261009	2.17633	down	MIMAT0021025					TCTACCCTGCAAGGTT	10.5188	21.0101	3.25808	4.37997	7.1881	7.0503	17.318	21.2503	19.987	21.7929	3.611	3.36283	2.80041	4.38941	4.41463	4.33588
hsa-miR-508-3p	0.00099918	0.0830475	23.2961	down	MIMAT0002880	chrX	+	146126205	146126189	TCTACTCCAAAAGGCTAC	0.1	5	-2.93158	1.61043	0.1	0.1	0.1	5	5	5	-2.67005	-2.80274	-3.32196	1.6701	1.6631	1.4981
hsa-miR-525-5p	0.00349499	0.0830475	17.866	down	MIMAT0002838	chr19	-	58892616	58892633	AGAAAGTGCATCCCTCTGG	1.73333	5	-2.54871	1.61043	0.1	0.1	5	5	5	5	-2.67005	-2.80274	-2.17336	1.6701	1.6631	1.4981
hsa-miR-542-3p	0.0388692	0.265329	2.8085	down	MIMAT0003389					TTTCAGTTATCAATCTGTCACA	18.6335	52.9278	4.12795	5.61775	14.1453	12.3086	29.4465	55.3426	45.3916	58.0492	4.6278	4.1797	3.57634	5.65494	5.56293	5.63538
hsa-miR-548am-5p	0.00349499	0.0830475	17.866	down	MIMAT0022740					GGCAAAAACCGCAATTACTTTT	1.73333	5	-2.54871	1.61043	0.1	0.1	5	5	5	5	-2.67005	-2.80274	-2.17336	1.6701	1.6631	1.4981
hsa-miR-548d-5p	0.00099918	0.0830475	23.2961	down	MIMAT0004812					GGCAAAAACCACAATTACTTTT	0.1	5	-2.93158	1.61043	0.1	0.1	0.1	5	5	5	-2.67005	-2.80274	-3.32196	1.6701	1.6631	1.4981
hsa-miR-5585-3p	0.00349499	0.0830475	17.866	down	MIMAT0022286					ACCTGTAGTCCCAGCT	1.73333	5	-2.54871	1.61043	0.1	0.1	5	5	5	5	-2.67005	-2.80274	-2.17336	1.6701	1.6631	1.4981
hsa-miR-574-3p	0.0309138	0.236112	2.10852	down	MIMAT0003239					TGTGGGTGTGTGCATG	44.7889	98.4012	5.38233	6.45856	31.1114	26.786	76.4694	105.898	86.6526	102.653	5.79089	5.38855	4.96753	6.58	6.383	6.41267
hsa-miR-588	0.00099918	0.0830475	23.2961	down	MIMAT0003255					GTTCTAACCCATTGTGGC	0.1	5	-2.93158	1.61043	0.1	0.1	0.1	5	5	5	-2.67005	-2.80274	-3.32196	1.6701	1.6631	1.4981
hsa-miR-6077	0.00099918	0.0830475	23.2961	down	MIMAT0023702					GAAGGCCGTACAGCT	0.1	5	-2.93158	1.61043	0.1	0.1	0.1	5	5	5	-2.67005	-2.80274	-3.32196	1.6701	1.6631	1.4981
hsa-miR-625-3p	0.00349499	0.0830475	17.866	down	MIMAT0004808	chr14	-	65937875	65937892	TGAGGGGGAAAGTTCTATA	1.73333	5	-2.54871	1.61043	0.1	0.1	5	5	5	5	-2.67005	-2.80274	-2.17336	1.6701	1.6631	1.4981
hsa-miR-6512-3p	0.00349499	0.0830475	17.866	down	MIMAT0025481					CCTACCATTAGAAGGGC	1.73333	5	-2.54871	1.61043	0.1	0.1	5	5	5	5	-2.67005	-2.80274	-2.17336	1.6701	1.6631	1.4981
hsa-miR-6516-3p	0.0126591	0.142487	2.29232	down	MIMAT0030418					TGTTTGCAGTATCATACATG	9.07789	14.0501	2.61373	3.81054	5	5	17.2337	15.1569	12.9759	14.0176	2.60973	2.43687	2.7946	3.91352	3.79667	3.72144
hsa-miR-656-3p	0.00349499	0.0830475	17.866	down	MIMAT0003332	chr14	-	101533104	101533123	AGAGGTTGACTGTATAATATT	1.73333	5	-2.54871	1.61043	0.1	0.1	5	5	5	5	-2.67005	-2.80274	-2.17336	1.6701	1.6631	1.4981
hsa-miR-660-3p	0.00349499	0.0830475	17.866	down	MIMAT0022711					TAATCCATGCACACAGG	1.73333	5	-2.54871	1.61043	0.1	0.1	5	5	5	5	-2.67005	-2.80274	-2.17336	1.6701	1.6631	1.4981
hsa-miR-7153-5p	0.00349499	0.0830475	17.866	down	MIMAT0028216					CCTACCACATTTGTCAG	1.73333	5	-2.54871	1.61043	0.1	0.1	5	5	5	5	-2.67005	-2.80274	-2.17336	1.6701	1.6631	1.4981
hsa-miR-7160-5p	0.00349499	0.0830475	17.866	down	MIMAT0028230					GGCACAGCCCGG	1.73333	5	-2.54871	1.61043	0.1	0.1	5	5	5	5	-2.67005	-2.80274	-2.17336	1.6701	1.6631	1.4981
hsa-miR-744-3p	0.00349499	0.0830475	17.866	down	MIMAT0004946	chr17	-	11985288	11985304	AGGTTGAGGTTAGTGGCA	1.73333	5	-2.54871	1.61043	0.1	0.1	5	5	5	5	-2.67005	-2.80274	-2.17336	1.6701	1.6631	1.4981
hsa-miR-889-3p	0.00349499	0.0830475	17.866	down	MIMAT0004921	chr14	-	101514288	101514306	ACAATGGTTGTCCGATATTA	1.73333	5	-2.54871	1.61043	0.1	0.1	5	5	5	5	-2.67005	-2.80274	-2.17336	1.6701	1.6631	1.4981
hsa-miR-99a-3p	0.00099918	0.0830475	23.2961	down	MIMAT0004511	chr21	-	17911464	17911479	CAGACCCATAGAAGCGA	0.1	5	-2.93158	1.61043	0.1	0.1	0.1	5	5	5	-2.67005	-2.80274	-3.32196	1.6701	1.6631	1.4981
