# Supplementary material for: Genome-wide identification of long noncoding RNAs and their competing endogenous RNA networks involved in the odontogenic differentiation of human dental pulp stem cells
Source: Stem Cell Res Ther. 2020 Mar 13;11:114. doi: 10.1186/s13287-020-01622-w (PMC7071724; doi:10.1186/s13287-020-01622-w)
Supplement: Supplementary file 5 — Additional file 5: Table S5. The expression profiles of upregulated mRNAs in differentiated and undifferentiated hDPSCs. (XLS 88 kb) [file 13287_2020_1622_MOESM5_ESM.xls]

## Sheet: up_Diff_vs_Undiff
# Fold Change cut-off: 2.0 # P-value cut-off: 0.05 # Condition pairs: Diff_vs_Undiff # Column A: ProbeName it represents probe name. # Column B: P-value, P-value calculated from paired t-test. # Column C: FDR, FDR is calculated from Benjamini Hochberg FDR. # Column D: Fold Change, the absolute ratio (no log scale) of normalized intensities between two conditions. # Column E: Regulation, it depict…
Diff_vs_Undiff 2.0 fold up regulated mRNAs
	P-value and FDR		Fold change and Regulation		Annotations														Group--Raw Intensity		Group--Normalized Intensity		Raw Intensity						Normalized Intensity
ProbeName	P-value	FDR	Fold Change	Regulation	type	seqname	GeneSymbol	source	RNAlength	chrom	strand	txStart	txEnd	Sequence	EntrezID	Unigene	GOaccession	description	group-Diff(raw)	group-Undiff(raw)	group-Diff(normalized)	group-Undiff(normalized)	[D, Diff](raw)	[E, Diff](raw)	[F, Diff](raw)	[A, Undiff](raw)	[B, Undiff](raw)	[C, Undiff](raw)	[D, Diff](normalized)	[E, Diff](normalized)	[F, Diff](normalized)	[A, Undiff](normalized)	[B, Undiff](normalized)	[C, Undiff](normalized)
ASHGV40040820	0.037247	0.358705	2.98511	up	protein_coding	NM_170679	SKP1	RefSeq	2028	chr5	-	133492081	133512724	AGCAGCAAGTCAATTGTATTAGCAGAATATTGTCCTCATTGCATGTGTAGTTTGAGCACA	6500	Hs.171626	GO:0000082|GO:0000086|GO:0000278|GO:0002223|GO:0004842|GO:0005515|GO:0005654|GO:0005829|GO:0007219|GO:0007623|GO:0016032|GO:0016567|GO:0019005|GO:0031145|GO:0031146|GO:0031467|GO:0031519|GO:0035518|GO:0045087|GO:0051437|GO:0051439|GO:0070062	S-phase kinase-associated protein 1	16.2132	5.00594	3.93477	2.35698	10.0703	21.91	16.6591	5.01783	5	5	3.44982	4.43034	3.92416	2.42654	2.32249	2.32193
ASHGV40000114	0.049198	0.369189	2.81219	up	protein_coding	NM_000998	RPL37A	RefSeq	434	chr2	+	217363519	217366188	GGACGTACAATACCACTTCCGCTGTCACGGTAAAGTCCGCCATCAGAAGACTGAAGGAGT	6168	Hs.433701	GO:0000184|GO:0003735|GO:0005515|GO:0005634|GO:0005829|GO:0005925|GO:0006412|GO:0006412|GO:0006413|GO:0006414|GO:0006415|GO:0006614|GO:0010467|GO:0016032|GO:0019058|GO:0019083|GO:0022625|GO:0044267|GO:0044822|GO:0046872|GO:0070062	ribosomal protein L37a	200.423	67.635	7.57486	6.08317	125.892	240.823	234.555	70.0082	64.8653	68.0315	7.07592	7.86224	7.78641	6.27155	6.02031	5.95764
ASHGV40035394	0.0155394	0.331435	4.22915	up	protein_coding	NM_001706	BCL6	RefSeq	3575	chr3	-	187439164	187463513	GTTTGGCTGTGTCTAAACTGCATTACCGCGTTGTAAAATATAGCTGTACAAATATAAGAA	604	Hs.478588	GO:0000060|GO:0000122|GO:0000902|GO:0000977|GO:0001161|GO:0001227|GO:0001953|GO:0002467|GO:0002634|GO:0002903|GO:0003682|GO:0003700|GO:0005515|GO:0005634|GO:0005657|GO:0006351|GO:0006954|GO:0006974|GO:0007266|GO:0007283|GO:0008285|GO:0030036|GO:0030183|GO:0030308|GO:0030890|GO:0031065|GO:0031490|GO:0032764|GO:0035024|GO:0042092|GO:0042127|GO:0043065|GO:0043087|GO:0043380|GO:0043565|GO:0045595|GO:…	B-cell CLL/lymphoma 6	22.1555	5	4.40299	2.32263	16.4346	30.8524	19.1796	5	5	5	4.14866	4.92759	4.13273	2.32347	2.32249	2.32193
ASHGV40018697	0.0268822	0.353019	2.48026	up	protein_coding	NM_015226	CLEC16A	RefSeq	6891	chr16	+	11038344	11276046	GGGGCAGCAGCGACCCCACAGTGCAGCGCTCCGTGTTTGCATCGGTGGACAAGGTGCCAG	23274	Hs.35490	GO:0005765|GO:0006914|GO:0010008	C-type lectin domain family 16 member A	19.605	7.53721	4.25071	2.94022	14.5016	21.0188	23.2945	7.86108	6.53763	8.21293	3.96499	4.36854	4.4186	3.07937	2.75125	2.99002
ASHGV40000107	0.0434476	0.362077	2.28855	up	protein_coding	uc010oyb.2	LOC100288142	UCSC_knowngene	1715	chr1	+	144190581	144209025	TTGGAGCAACAGCGTGTTGGCTTGGCTGTTGACATGGATGAAATTGAAAAGTACCAAGAA	100288142	Hs.445080	GO:0005737	neuroblastoma breakpoint family member 20	14.5331	6.44224	3.82547	2.63104	11.334	15.8264	16.439	5	9.32673	5	3.61654	3.9552	3.90467	2.32347	3.24772	2.32193
ASHGV40052300	0.0389551	0.358705	2.87863	up	protein_coding	NM_002799	PSMB7	RefSeq	1043	chr9	-	127115743	127177752	GCTAGTGTTTGCCGAATGAAACTCAACTCAATAAAAAACAAAAACCAAATTGGGCAGCTG	5695	Hs.213470	GO:0000082|GO:0000209|GO:0000278|GO:0000502|GO:0002223|GO:0002474|GO:0002479|GO:0004175|GO:0004298|GO:0005515|GO:0005634|GO:0005654|GO:0005654|GO:0005737|GO:0005829|GO:0005839|GO:0005839|GO:0006521|GO:0006915|GO:0006977|GO:0010467|GO:0010499|GO:0012501|GO:0016032|GO:0031145|GO:0034641|GO:0042590|GO:0042981|GO:0043066|GO:0043161|GO:0044281|GO:0045087|GO:0051436|GO:0051437|GO:0051439|GO:0070062|GO:…	proteasome subunit beta 7	15.4602	5	3.84801	2.32263	8.68969	17.1025	20.5885	5	5	5	3.23667	4.06675	4.24061	2.32347	2.32249	2.32193
ASHGV40010764	0.00706399	0.331242	2.71578	up	protein_coding	NM_021009	UBC	RefSeq	2594	chr12	-	125396190	125399587	TGTCTGACTACAACATCCAGAAAGAGTCCACTCTGCACTTGGTCCTGCGCTTGAGGGGGG	7316	Hs.520348	GO:0000082|GO:0000086|GO:0000122|GO:0000187|GO:0000209|GO:0000278|GO:0002020|GO:0002223|GO:0002224|GO:0002474|GO:0002479|GO:0002755|GO:0002756|GO:0005515|GO:0005615|GO:0005634|GO:0005654|GO:0005829|GO:0005886|GO:0005975|GO:0005978|GO:0006006|GO:0006281|GO:0006351|GO:0006367|GO:0006915|GO:0006977|GO:0007173|GO:0007179|GO:0007219|GO:0007220|GO:0007249|GO:0007254|GO:0007623|GO:0008543|GO:0010008|GO:…	ubiquitin C	231.561	82.7365	7.79974	6.35837	163.689	284.33	246.664	67.3923	99.9	80.9173	7.44265	8.09553	7.86103	6.2153	6.64789	6.21193
ASHGV40040466	0.0227052	0.341116	3.50436	up	protein_coding	NM_001025	RPS23	RefSeq	3325	chr5	-	81569138	81574235	ATAAACAGTATAAGAAAGCTCATTTGGGCACAGCCCTAAAGGCCAACCCTTTTGGAGGTG	6228	Hs.527193	GO:0000184|GO:0003735|GO:0005515|GO:0005730|GO:0005737|GO:0005829|GO:0005840|GO:0006412|GO:0006412|GO:0006413|GO:0006414|GO:0006415|GO:0006614|GO:0010467|GO:0016020|GO:0016032|GO:0019058|GO:0019083|GO:0022627|GO:0044267|GO:0044822	ribosomal protein S23	24.8206	6.58852	4.54634	2.73718	14.4598	30.4326	29.5695	5.84522	8.16675	5.75359	3.96062	4.90349	4.7749	2.64624	3.06415	2.50116
ASHGV40010084	0.01611	0.33213	2.96461	up	protein_coding	NM_001113202	NACA	RefSeq	1061	chr12	-	57106210	57119326	TTAAGGACATTGAATTGGTCATGTCACAAGCAAATGTGTCGAGAGCAAAGGCAGTCCGAG	4666	Hs.505735	GO:0003231|GO:0003677|GO:0003713|GO:0005515|GO:0005634|GO:0005634|GO:0005737|GO:0005737|GO:0005854|GO:0006351|GO:0006355|GO:0006412|GO:0010664|GO:0015031|GO:0016032|GO:0043403|GO:0048633|GO:0048742|GO:0061384|GO:0070062|GO:1901227|GO:1901228|GO:2000138	nascent polypeptide-associated complex alpha subunit	48.6567	15.6812	5.55641	3.98857	34.4256	61.8659	49.6787	15.3258	16.6688	15.0488	5.2159	5.92452	5.5288	4.04075	4.08237	3.84258
ASHGV40006533	0.036287	0.358446	6.18728	up	protein_coding	NM_002574	PRDX1	RefSeq	1263	chr1	-	45976706	45987610	CAGGCTACTGGTTTGTATGATGTATTAGTAGAGCAACCCATTAATCTTTTGTAGTTTGTA	5052	Hs.180909	GO:0000302|GO:0001501|GO:0001895|GO:0004601|GO:0004601|GO:0005515|GO:0005615|GO:0005634|GO:0005737|GO:0005739|GO:0005829|GO:0006367|GO:0008283|GO:0008379|GO:0010467|GO:0019430|GO:0032872|GO:0034101|GO:0042267|GO:0042345|GO:0042470|GO:0042744|GO:0042802|GO:0043209|GO:0044822|GO:0055114|GO:0070062	peroxiredoxin 1	39.4837	5.87523	5.20937	2.58006	22.5857	53.2313	42.6343	7.41652	5.20916	5	4.60763	5.7144	5.30607	2.99311	2.42514	2.32193
ASHGV40056093	0.0147442	0.331242	3.47114	up	protein_coding	NM_002818	PSME2	RefSeq	829	chr14	-	24612573	24615855	CCAAAGGGTGAAGAAAAGCCATCTATGTACTGAACCCGGGACTAGAAGGAAAATAAATGA	5721	Hs.434081	GO:0000082|GO:0000209|GO:0000278|GO:0000502|GO:0002223|GO:0002474|GO:0002479|GO:0005654|GO:0005829|GO:0006521|GO:0006915|GO:0006977|GO:0008537|GO:0010467|GO:0012501|GO:0016020|GO:0016032|GO:0031145|GO:0034641|GO:0042590|GO:0042981|GO:0043066|GO:0044281|GO:0045087|GO:0051436|GO:0051437|GO:0051439|GO:0070062|GO:0090090|GO:0090263	proteasome activator subunit 2	18.919	5.12298	4.16524	2.36983	12.8229	26.1334	17.8006	5	5.36894	5	3.79314	4.6797	4.02287	2.32347	2.46408	2.32193
ASHGV40040161	0.0466652	0.364635	3.42662	up	protein_coding	NM_000997	RPL37	RefSeq	1586	chr5	-	40831429	40835387	ACGAAATACCACCGGAACTGGTCGAATGAGGCACCTAAAAATTGTATACCGCAGATTCAG	6167	Hs.447582	GO:0000184|GO:0003723|GO:0003735|GO:0003735|GO:0005829|GO:0006412|GO:0006412|GO:0006413|GO:0006414|GO:0006415|GO:0006614|GO:0010467|GO:0016032|GO:0019058|GO:0019083|GO:0019843|GO:0022625|GO:0022625|GO:0044267|GO:0046872	ribosomal protein L37	127.334	35.6123	6.93436	5.15757	81.9992	145.103	154.9	40.2874	35.3782	31.1714	6.46798	7.13936	7.19573	5.46102	5.15218	4.85951
ASHGV40014998	0.00438684	0.331242	5.12207	up	protein_coding	NM_145251	STYX	RefSeq	4879	chr14	+	53196882	53241705	TACAGATGATGTCACCACTCCAGATAGAAAGGTCATTATCTGTTCATTCTGGTACCACAG	6815	Hs.364980	GO:0005515|GO:0005634|GO:0005737|GO:0005829|GO:0006470|GO:0007283|GO:0008138|GO:0045204|GO:0070372	serine/threonine/tyrosine interacting protein	33.5975	6.56108	5.05862	2.7019	35.6177	29.8905	35.2843	6.50864	5	8.17459	5.26604	4.87803	5.0318	2.79912	2.32249	2.98408
ASHGV40055724	0.0495154	0.369266	2.02792	up	protein_coding	NM_001039567	RPS4Y2	RefSeq	888	chrY	+	22917953	22942918	CATCCGACTTACTATTGCTGAAGAGAGAGACAAGAGGCTGGCTGCCAAACAGAGCAGTGG	140032	Hs.367761	GO:0003674|GO:0003735|GO:0005575|GO:0006412|GO:0008150|GO:0019843|GO:0022627|GO:0044822	ribosomal protein S4, Y-linked 2	16.396	7.77001	3.95804	2.93803	10.2582	17.556	21.3739	6.61839	6.09346	10.5982	3.47317	4.10605	4.29489	2.82436	2.64846	3.34127
ASHGV40056964	0.0470264	0.365625	4.40444	up	protein_coding	NM_052969	RPL39L	RefSeq	735	chr3	-	186838740	186857263	GGGTCTATAAGGAATTGCACATGAGATGGCACACATATTTATGCTGTATCAAGTTCACGA	116832	Hs.647900	GO:0003723|GO:0003735|GO:0005515|GO:0006412|GO:0007283|GO:0022625|GO:0022625	ribosomal protein L39 like	59.1668	12.1717	5.75779	3.61883	29.1146	76.9709	71.4149	12.7213	10.8256	12.9682	4.96829	6.23616	6.06893	3.77095	3.45597	3.62959
ASHGV40011526	0.0373278	0.358705	2.2595	up	protein_coding	NM_144576	COQ10A	RefSeq	1674	chr12	+	56660641	56664750	ATTTCCTTTGAATTTCGTTCTCTGCTGCACTCCCAGCTGGCCACCATGTTTTTTGATGAG	93058	Hs.4096	GO:0005743	coenzyme Q10A	881.606	364.43	9.7144	8.5384	634.425	1018.36	992.03	338.695	399.097	355.497	9.38291	9.91222	9.84808	8.6467	8.6539	8.31459
ASHGV40056587	0.0148093	0.331242	2.3787	up	protein_coding	ENST00000369159	HIST2H2AA4	GENCODE	549	chr1	+	149822642	149823191	AACTCAAAAGGCTCTTTTCAGAGCCACCCACGTTTTCAAATAAAAGAGTTGTTAATGCTG	723790	Hs.745563	GO:0000786|GO:0003674|GO:0003677|GO:0005634|GO:0008150|GO:0046982|GO:0070062	histone cluster 2, H2aa4	17.2439	7.25516	4.00366	2.75349	13.6526	25.9386	12.1404	5	11.6724	5.09308	3.88131	4.66772	3.46195	2.32347	3.56773	2.36928
ASHGV40049881	0.00697057	0.331242	17.1304	up	protein_coding	NM_058229	FBXO32	RefSeq	6800	chr8	-	124510126	124553493	GACTGGGAATTTAAGAATGTGAACTTCTCACTAGAATTGGTATGGAAAAGCAAAATACTG	114907	Hs.403933	GO:0005515|GO:0005730|GO:0014894|GO:0016567|GO:0030018|GO:0071549	F-box protein 32	92.2358	5	6.42111	2.32263	56.2232	138.458	82.026	5	5	5	5.91619	7.07775	6.26939	2.32347	2.32249	2.32193
ASHGV40057751	0.0273902	0.353019	4.2705	up	protein_coding	NM_005566	LDHA	RefSeq	2226	chr11	+	18415935	18429765	GCAATTTTAAAGTCTTCTGATGTCATATCATTTCACTGTCTAGGCTACAACAGGATTCTA	3939	Hs.2795	GO:0001666|GO:0004459|GO:0005515|GO:0005634|GO:0005739|GO:0005829|GO:0006089|GO:0006090|GO:0006096|GO:0007584|GO:0009749|GO:0016020|GO:0019674|GO:0019900|GO:0021762|GO:0031668|GO:0035686|GO:0042493|GO:0042542|GO:0042802|GO:0043065|GO:0043627|GO:0044237|GO:0044281|GO:0048569|GO:0051287|GO:0051591|GO:0055114|GO:0070062	lactate dehydrogenase A	23.8354	5.05939	4.44926	2.35486	12.7359	34.8208	23.9496	5	5.17817	5	3.78401	5.10342	4.46036	2.32347	2.41919	2.32193
ASHGV40053705	0.00516413	0.331242	2.75254	up	protein_coding	ENST00000361789	MT-CYB	GENCODE	1141	chrM	+	14745	15886	ATGACCCCAATACGCAAAATTAACCCCCTAATAAAATTAATTAACCACTCATTCATCGAC	4519			cytochrome b	112.06	40.9937	6.79479	5.33402	103.165	104.684	128.331	38.5165	32.3253	52.1392	6.78265	6.68967	6.91204	5.39088	5.02194	5.58925
ASHGV40006599	0.00908992	0.331242	2.1215	up	protein_coding	NM_001164	APBB1	RefSeq	2699	chr11	-	6416353	6440341	GAACTAAAGGGTGTGGGTCAGGGAGGGGTCTAGAGGCTATTCCTAGGCCTCAGGCCTCCC	322	Hs.372840	GO:0001540|GO:0001540|GO:0003682|GO:0005515|GO:0005634|GO:0005634|GO:0005737|GO:0005886|GO:0006351|GO:0006355|GO:0006915|GO:0006974|GO:0007050|GO:0007165|GO:0007409|GO:0008134|GO:0008134|GO:0016607|GO:0030027|GO:0030308|GO:0030426|GO:0042393|GO:0043065|GO:0043967|GO:0045202|GO:0045893|GO:0050760|GO:0070064	amyloid beta (A4) precursor protein-binding, family B, member 1 (Fe65)	62.3282	29.0228	5.951	4.86591	66.8337	60.8321	59.3189	27.9977	27.0386	32.0323	6.16299	5.90175	5.78825	4.92046	4.77723	4.90004
ASHGV40032336	0.00647633	0.331242	2.21677	up	protein_coding	NM_006758	U2AF1	RefSeq	971	chr21	-	44513065	44527688	TATGTCTGCTAGAAAGTGTTGTAGTTGATTGACCAAACCAGTTCATAAGGGGAATTTTTT	7307	Hs.365116	GO:0000166|GO:0000398|GO:0000398|GO:0005515|GO:0005654|GO:0005654|GO:0005681|GO:0006366|GO:0006369|GO:0006397|GO:0006406|GO:0008380|GO:0010467|GO:0015030|GO:0016607|GO:0031124|GO:0044822|GO:0046872|GO:0071013|GO:1903146|GO:1903955	U2 small nuclear RNA auxiliary factor 1	16.8542	7.2503	4.03046	2.882	12.5501	20.5731	17.4394	6.44008	7.99208	7.31875	3.76337	4.33588	3.99214	2.78262	3.03441	2.82898
ASHGV40043257	0.00818184	0.331242	3.09848	up	protein_coding	NM_002117	HLA-C	RefSeq	1586	chr6	-	31236525	31239913	AAGTGGGCAGCTGTGGTGGTGCCTTCTGGACAAGAGCAGAGATACACGTGCCATATGCAG	3107	Hs.656020	GO:0000139|GO:0002474|GO:0002479|GO:0002480|GO:0002486|GO:0005576|GO:0005783|GO:0005783|GO:0005794|GO:0005794|GO:0005886|GO:0005886|GO:0005887|GO:0006955|GO:0009986|GO:0009986|GO:0012507|GO:0016032|GO:0019221|GO:0030670|GO:0031901|GO:0042590|GO:0042605|GO:0042605|GO:0042612|GO:0042612|GO:0045087|GO:0046977|GO:0050776|GO:0060333|GO:0060337|GO:0070062|GO:0071556	major histocompatibility complex, class I, C	37.2043	11.5322	5.1697	3.53814	29.0531	49.6275	32.9322	11.4577	13.5549	9.58411	4.96559	5.60898	4.93454	3.62652	3.78661	3.20128
ASHGV40016002	0.0353632	0.358085	3.02567	up	protein_coding	NM_139242	MTFMT	RefSeq	2763	chr15	-	65293849	65321977	TGGAGTAGTGGCTTCGTTTGGCCGACTTTTGAATGAGGCTCTTATTCTTAAATTTCCCTA	123263	Hs.531615	GO:0004479|GO:0005739|GO:0006996|GO:0032543|GO:0070124|GO:0071951	mitochondrial methionyl-tRNA formyltransferase	20.2903	6.01934	4.179	2.58175	10.6972	32.7276	17.4462	5	6.76656	6.29146	3.53265	5.01095	3.9934	2.32347	2.804	2.61778
ASHGV40003143	0.0121294	0.331242	2.4554	up	protein_coding	NM_025201	PLEKHO2	RefSeq	3738	chr15	+	65134081	65160201	CCTGAAGGAGGTGGCCAGTGCAGCTTCTGACGGTCTTCTGCGCCTGGATCTTGATGTTCC	80301	Hs.709337		pleckstrin homology domain containing O2	366.428	146.934	8.49415	7.1982	354.283	384.577	360.423	142.779	123.266	174.756	8.54635	8.52888	8.40723	7.35061	6.94891	7.29507
ASHGV40010105	0.0135202	0.331242	9.76134	up	protein_coding	NM_004083	DDIT3	RefSeq	924	chr12	-	57910370	57914300	GGCTTGGAGTAGACAAAAGGAAAGGTCTCAGCTTGTATATAGAGATTGTACATTTATTTA	1649	Hs.505777	GO:0000122|GO:0000976|GO:0000978|GO:0001077|GO:0001955|GO:0003677|GO:0003700|GO:0003700|GO:0003714|GO:0005515|GO:0005634|GO:0005654|GO:0005654|GO:0005770|GO:0005829|GO:0006355|GO:0006974|GO:0006983|GO:0006986|GO:0007050|GO:0008134|GO:0008140|GO:0016055|GO:0030968|GO:0032757|GO:0032792|GO:0032993|GO:0034976|GO:0035976|GO:0036488|GO:0036488|GO:0036499|GO:0036500|GO:0042594|GO:0042789|GO:0042803|GO:…	DNA damage inducible transcript 3	59.4892	5.39082	5.72589	2.43881	34.3417	100.856	43.2697	5	5.79101	5.38146	5.21151	6.63598	5.33019	2.32347	2.57677	2.4162
ASHGV40014029	0.0209315	0.335134	2.45182	up	protein_coding	NM_001032	RPS29	RefSeq	386	chr14	-	50050289	50053134	CTTCAGAGGATTATCCGGGGCATCTACTCAATGAAAAACCATGATAATTCTTTGTATATA	6235	Hs.156367	GO:0000184|GO:0003735|GO:0005737|GO:0005829|GO:0005925|GO:0006412|GO:0006412|GO:0006413|GO:0006414|GO:0006415|GO:0006614|GO:0008270|GO:0010467|GO:0015935|GO:0016032|GO:0019058|GO:0019083|GO:0022627|GO:0044267|GO:0070062	ribosomal protein S29	76.9553	30.3566	6.2059	4.91204	49.5847	85.5311	95.7499	24.1374	36.3295	30.6029	5.72565	6.40144	6.49059	4.71023	5.19281	4.83309
ASHGV40008337	0.00502566	0.331242	11.745	up	protein_coding	NM_001145033	C11orf96	RefSeq	1361	chr11	+	43964105	43965433	TGGATATGTCTGTGAGGCTCCTGAAAGGAGACAAATAAAGTCAATATATTTGCACAGTGC	387763	Hs.530443		chromosome 11 open reading frame 96	68.8223	5.53904	6.06117	2.5072	60.7013	91.6174	54.1482	6.3315	5.2856	5	6.02579	6.49931	5.6584	2.75854	2.44112	2.32193
ASHGV40037673	0.032375	0.355173	4.70448	up	protein_coding	NM_006835	CCNI	RefSeq	1890	chr4	-	77969176	77997125	GTAAACTAAGGTAGACTACTTTGGGAATGAGAACATGCAAAATCAGGAAAGGCTGTAGAA	10983	Hs.518827	GO:0007283|GO:0051726	cyclin I	26.0524	5	4.55666	2.32263	12.3995	28.9586	36.799	5	5	5	3.74774	4.82891	5.09334	2.32347	2.32249	2.32193
ASHGV40043766	0.0470335	0.365625	2.00506	up	protein_coding	NM_002395	ME1	RefSeq	3519	chr6	-	83920109	84140938	AACATCACATGAGACAATTTTGCTTCACTTTGCCTTCTGGTTATTTATGGTTTCTGTCTG	4199	Hs.21160	GO:0004470|GO:0004470|GO:0004471|GO:0004473|GO:0004473|GO:0005739|GO:0005829|GO:0005829|GO:0005975|GO:0006108|GO:0006741|GO:0008948|GO:0009055|GO:0009725|GO:0009743|GO:0030145|GO:0043531|GO:0044255|GO:0044281|GO:0050661|GO:0051262|GO:0051287|GO:0055114|GO:1902031	malic enzyme 1, NADP(+)-dependent, cytosolic	12.1959	5.67666	3.54494	2.5413	9.87438	10.049	16.6645	5.14468	6.09793	5.78736	3.42191	3.28797	3.92495	2.4655	2.64949	2.50891
ASHGV40054164	0.021365	0.335134	4.0638	up	protein_coding	NM_001029891	PGAM4	RefSeq	1678	chrX	-	77223457	77225135	CATCTGAGCATAACTGTACTAAATCCTTTTACCAGATCAGTATAATAAAGGAGTGATGTG	441531	Hs.632822	GO:0004082|GO:0004083|GO:0004619|GO:0004619|GO:0005829|GO:0006094|GO:0006096|GO:0006096|GO:0006470|GO:0043456|GO:0046538|GO:0070062|GO:0097228|GO:1902093	phosphoglycerate mutase family member 4	28.6006	6.64349	4.71347	2.69064	14.6529	31.5614	39.5875	5	8.8469	6.08355	3.98397	4.96091	5.19552	2.32347	3.17219	2.57625
ASHGV40055708	0.0312115	0.355173	2.35935	up	protein_coding	NM_004202	TMSB4Y	RefSeq	1702	chrY	+	15815446	15817902	TTCGATAAGTCGAAACTGAAGAAGACAGAAACGCAAGAGAAGAATCCATTGTCTTCCAAA	9087	Hs.159201	GO:0001649|GO:0003785|GO:0005634|GO:0005829|GO:0005856|GO:0007015|GO:0008064|GO:0030334|GO:0042989	thymosin beta 4, Y-linked	12.2127	5	3.56102	2.32263	11.1007	15.5907	9.94663	5	5	5	3.5862	3.93623	3.16063	2.32347	2.32249	2.32193
ASHGV40009161	0.00517735	0.331242	2.62543	up	protein_coding	NM_006169	NNMT	RefSeq	1579	chr11	+	114166534	114183238	TTTGAGGTGATCTCGCAAAGTTATTCTTCCACCATGGCCAACAACGAAGGACTTTTCTCC	4837	Hs.503911	GO:0005829|GO:0006805|GO:0008112|GO:0010243|GO:0031100|GO:0032259|GO:0042493|GO:0044281	nicotinamide N-methyltransferase	62.5985	23.2947	5.93125	4.5387	49.4061	76.9432	61.4461	19.2744	24.732	25.8777	5.71929	6.23454	5.83993	4.36971	4.65029	4.5961
ASHGV40054765	0.00154938	0.286788	3.04717	up	protein_coding	NM_002970	SAT1	RefSeq	1085	chrX	+	23801274	23804340	ACCCGTGGATTGGCAAGTTATTGTATCTTGAGGACTTCTTCGTGATGAGTGATTATAGAG	6303	Hs.28491	GO:0001525|GO:0004145|GO:0005515|GO:0005622|GO:0005829|GO:0006595|GO:0006596|GO:0009447|GO:0034641|GO:0042127|GO:0044281	spermidine/spermine N1-acetyltransferase 1	33.2313	10.6306	4.96755	3.36008	25.1736	48.9128	25.6076	7.62651	15.6224	8.64272	4.75681	5.58708	4.55876	3.03463	3.99039	3.05522
ASHGV40044732	0.0431014	0.361471	2.22188	up	protein_coding	NM_003542	HIST1H4C	RefSeq	390	chr6	+	26104175	26104565	AGACTCGAGGTGTGCTTAAGGTTTTCTTAGAGAACGTTATTCGAGACGCCGTCACCTATA	8364	Hs.46423	GO:0000183|GO:0000228|GO:0000278|GO:0000723|GO:0000786|GO:0000786|GO:0003677|GO:0005515|GO:0005576|GO:0005634|GO:0005654|GO:0006325|GO:0006334|GO:0006334|GO:0006335|GO:0006336|GO:0007264|GO:0010467|GO:0016020|GO:0032776|GO:0034080|GO:0035574|GO:0035575|GO:0040029|GO:0042393|GO:0043234|GO:0044822|GO:0045653|GO:0045814|GO:0046982|GO:0051290|GO:0070062	histone cluster 1, H4c	11.8115	5.05159	3.49312	2.34134	8.61064	15.9798	10.844	5	5	5.15478	3.22241	3.96859	3.28834	2.32347	2.32249	2.37806
ASHGV40021727	0.0403271	0.359777	2.07449	up	protein_coding	NM_005801	EIF1	RefSeq	1326	chr17	+	39845126	39847898	TATGGAGAAGTAATTCAGCTACAGGGTGACCAACGCAAGAACATATGCCAGTTCCTCGTA	10209	Hs.150580	GO:0003743|GO:0005634|GO:0005737|GO:0006413|GO:0006446|GO:0006950|GO:0008135|GO:0009048|GO:0044822	eukaryotic translation initiation factor 1	29.4331	13.4654	4.82299	3.77024	19.4001	33.3531	35.5462	12.7042	13.7664	13.9256	4.38837	5.04048	5.04014	3.76954	3.80868	3.73251
ASHGV40052307	0.0385917	0.358705	3.67372	up	protein_coding	NM_007209	RPL35	RefSeq	475	chr9	-	127620157	127624240	GCGGAAGTACGCGGTCAAGGCCTGAGGGGCGCATTGTCAATAAAGCACAGCTGGCTGAGA	11224	Hs.182825	GO:0000184|GO:0000463|GO:0003729|GO:0003735|GO:0005730|GO:0005737|GO:0005829|GO:0006412|GO:0006412|GO:0006413|GO:0006414|GO:0006415|GO:0006614|GO:0010467|GO:0016020|GO:0016032|GO:0019058|GO:0019083|GO:0022625|GO:0044267|GO:0044822	ribosomal protein L35	101.183	26.1344	6.59764	4.7204	63.9228	117.194	122.433	28.8692	25.962	23.572	6.10302	6.84758	6.84231	4.9719	4.72127	4.46802
ASHGV40042010	0.00191097	0.301924	4.38022	up	protein_coding	NM_001867	COX7C	RefSeq	448	chr5	+	85913783	85916583	CTCTGGAAGTGGATCAAACTAGAACTCATATGCCATACTAGATATGTTTGTCAATAAACT	1350	Hs.430075	GO:0004129|GO:0005739|GO:0005743|GO:0006091|GO:0006367|GO:0010467|GO:0016021|GO:0022904|GO:0044237|GO:0044281|GO:1902600	cytochrome c oxidase subunit VIIc	36.9833	8.11127	5.16253	3.03152	25.8125	43.6225	41.5151	6.65025	8.6509	9.03265	4.79471	5.42707	5.26579	2.83189	3.14201	3.12067
ASHGV40001393	0.0189935	0.334362	2.26769	up	protein_coding	NM_001003	RPLP1	RefSeq	512	chr15	+	69745158	69747884	GACAGTCACGGAGGATAAGATCAATGCCCTCATTAAAGCAGCCGGTGTAAATGTTGAGCC	6176	Hs.356502	GO:0000184|GO:0003723|GO:0003735|GO:0005515|GO:0005737|GO:0005829|GO:0005925|GO:0006412|GO:0006412|GO:0006413|GO:0006414|GO:0006415|GO:0006614|GO:0010467|GO:0016032|GO:0019058|GO:0019083|GO:0022625|GO:0044267|GO:0070062	ribosomal protein, large, P1	36.5053	15.2665	5.10921	3.92799	21.3655	41.3667	46.7837	11.7044	17.1821	16.9129	4.53056	5.35456	5.4425	3.65713	4.12326	4.00357
ASHGV40055233	0.00948293	0.331242	3.30247	up	protein_coding	NM_014380	NGFRAP1	RefSeq	984	chrX	+	102632108	102633092	ACTCAGTGTAAGTTTCTGTCAGCAGTAGTTTCACCCATTTGCATGGAAAAATTTAAAGCT	27018	Hs.448588	GO:0005163|GO:0005515|GO:0005634|GO:0005737|GO:0005829|GO:0006919|GO:0007275|GO:0008625|GO:0008656|GO:0043281|GO:0046872|GO:0048011|GO:0097190	nerve growth factor receptor (TNFRSF16) associated protein 1	38.5838	10.9075	5.17126	3.44771	29.0216	58.4331	28.2968	10.3604	13.6571	8.70506	4.96317	5.84504	4.70555	3.48101	3.7958	3.06632
ASHGV40017236	0.00142289	0.286788	10.4618	up	protein_coding	NM_007011	ABHD2	RefSeq	9159	chr15	+	89631380	89745591	ATGCAGCTGACGATCCGTTGGTGCATGAAAGTCTTCTAACCATTCCAAAATCTCTTTCAG	11057	Hs.122337	GO:0003674|GO:0008150|GO:0008152|GO:0009611|GO:0016021|GO:0030336|GO:0052689	abhydrolase domain containing 2	130.491	12.2619	7.01375	3.62669	138.498	131.265	121.709	13.3407	10.2872	13.1577	7.20252	7.006	6.83275	3.84448	3.38433	3.65128
ASHGV40013820	0.0106963	0.331242	3.95635	up	protein_coding	NM_001344	DAD1	RefSeq	711	chr14	-	23033806	23058143	TTGCACTTACTGCTAGCTCTGCTTTTTATGCAGGAGAAAAGCCCAGAGTTCACTGTGTGT	1603	Hs.82890	GO:0001824|GO:0004576|GO:0004579|GO:0005789|GO:0006486|GO:0006915|GO:0007584|GO:0008250|GO:0008250|GO:0016020|GO:0016021|GO:0018279|GO:0018279|GO:0042493|GO:0043066|GO:0043687|GO:0044267|GO:0070062	defender against cell death 1	23.5364	5.54646	4.45774	2.47357	13.8417	33.0559	23.7117	5	6.63939	5	3.90074	5.02782	4.44466	2.32347	2.77531	2.32193
ASHGV40044327	0.00733706	0.331242	3.4813	up	protein_coding	NM_000636	SOD2	RefSeq	1593	chr6	-	160102754	160114353	AATCAACTGGGAGAATGTAACTGAAAGATACATGGCTTGCAAAAAGTAAACCACGATCGT	6648	Hs.487046	GO:0000302|GO:0000303|GO:0001315|GO:0001836|GO:0003069|GO:0004784|GO:0004784|GO:0005739|GO:0005759|GO:0006357|GO:0006801|GO:0008217|GO:0008285|GO:0019430|GO:0030145|GO:0030145|GO:0032364|GO:0042802|GO:0043524|GO:0051289|GO:0055114|GO:0070062|GO:1902176	superoxide dismutase 2, mitochondrial	17.8278	5	4.12226	2.32263	15.3955	21.7555	16.3323	5	5	5	4.05435	4.41828	3.89413	2.32347	2.32249	2.32193
ASHGV40023073	0.0117117	0.331242	2.46656	up	protein_coding	NM_170695	TGIF1	RefSeq	2264	chr18	+	3451402	3458406	CTTCAGTGGATTTCAGCTTCTAGTGGATGTTGCACTCAAACGGGCTGCAGAGATGGAGCT	7050	Hs.373550	GO:0000122|GO:0000122|GO:0000122|GO:0000978|GO:0001078|GO:0001078|GO:0001843|GO:0003682|GO:0003700|GO:0003714|GO:0005515|GO:0005654|GO:0005654|GO:0006351|GO:0006367|GO:0007179|GO:0007275|GO:0007368|GO:0008285|GO:0009953|GO:0010467|GO:0010470|GO:0038092|GO:0042493|GO:0045666|GO:0048146|GO:0048387|GO:0060041|GO:0070410	TGFB-induced factor homeobox 1	12.7708	5	3.62513	2.32263	9.49652	12.8917	15.9242	5	5	5	3.36796	3.65034	3.85708	2.32347	2.32249	2.32193
ASHGV40055878	0.0145124	0.331242	5.63596	up	protein_coding	NM_021732	AVPI1	RefSeq	1422	chr10	-	99437180	99447015	ACCATCAGGATAGCACAGGGAAACTGTAGTTTAAGTGGCAAATAAAAACATTTGCATCAA	60370	Hs.23918	GO:0000187|GO:0005515|GO:0007049	arginine vasopressin induced 1	29.8836	5	4.81729	2.32263	19.9429	43.2865	26.4214	5	5	5	4.42927	5.416	4.6066	2.32347	2.32249	2.32193
ASHGV40033010	0.00703602	0.331242	2.20703	up	protein_coding	NM_006477	RASL10A	RefSeq	1504	chr22	-	29708921	29711745	CACTGGACATATTCTTTATGCCACACCTACCACGGGATAATAAAAGGGAAAATAATTTGA	10633	Hs.73088	GO:0003924|GO:0005525|GO:0005730|GO:0005886|GO:0007264	RAS-like family 10 member A	186.771	89.6935	7.40509	6.26299	151.948	107.894	300.47	65.0129	43.0142	161.053	7.33675	6.73674	8.14178	6.16826	5.44259	7.17811
ASHGV40051558	0.0238405	0.342971	2.31241	up	protein_coding	NM_001010	RPS6	RefSeq	829	chr9	-	19376253	19380235	ACTTTCCTCTCTGCGAGCTTCTACTTCTAAGTCTGAATCCAGTCAGAAATAAGATTTTTT	6194	Hs.408073	GO:0000082|GO:0000184|GO:0001890|GO:0002309|GO:0003735|GO:0005515|GO:0005634|GO:0005730|GO:0005737|GO:0005829|GO:0005844|GO:0006364|GO:0006412|GO:0006412|GO:0006413|GO:0006414|GO:0006415|GO:0006614|GO:0006924|GO:0007067|GO:0007093|GO:0007369|GO:0008286|GO:0010467|GO:0015935|GO:0016020|GO:0016032|GO:0019058|GO:0019083|GO:0019901|GO:0022605|GO:0022627|GO:0022627|GO:0030425|GO:0030529|GO:0031929|GO:…	ribosomal protein S6	183.328	76.55	7.46657	6.25717	137.183	175.788	237.014	72.746	70.5459	86.3582	7.18747	7.41123	7.80102	6.33195	6.1455	6.29406
ASHGV40049250	0.00337981	0.331242	4.3535	up	protein_coding	NM_005195	CEBPD	RefSeq	1269	chr8	-	48649475	48650726	CAGACAAACCCTTTGTATTGTAGATAAGAGGAAAAGACTGAGCATGCTCACTTTTTTATA	1052	Hs.440829	GO:0000978|GO:0001077|GO:0005634|GO:0006366|GO:0045944	CCAAT/enhancer binding protein (C/EBP), delta	22.2725	5	4.4448	2.32263	17.6505	26.0304	23.1366	5	5	5	4.25056	4.67394	4.40991	2.32347	2.32249	2.32193
ASHGV40051738	0.0163471	0.334066	2.10695	up	protein_coding	NM_003028	SHB	RefSeq	6021	chr9	-	37915894	38069210	GGAGCCAGAGAGCTGCCGGCAGGAGGCGGCGGCGGCAAGAACTTGAACTTGGCGTCGGGA	6461	Hs.521482	GO:0001525|GO:0005070|GO:0005515|GO:0005829|GO:0005886|GO:0006915|GO:0007165|GO:0009967|GO:0030154|GO:0048010	Src homology 2 domain containing adaptor protein B	161.083	74.3461	7.29594	6.22079	146.269	199.85	137.131	76.5766	75.9165	70.5454	7.28357	7.59441	7.00985	6.40391	6.24991	6.00854
ASHGV40041209	0.0080463	0.331242	2.11016	up	protein_coding	NM_004528	MGST3	RefSeq	1528	chr1	+	165600109	165625372	CAGTGGACCCAAATGCTGCCATTAAAGAATTATAGGGGTTTAAAAACTCTCATTCATTTT	4259	Hs.191734	GO:0004364|GO:0004601|GO:0004602|GO:0005515|GO:0005635|GO:0005789|GO:0006629|GO:0006805|GO:0007165|GO:0010243|GO:0016020|GO:0016021|GO:0043231|GO:0044281|GO:0055114|GO:0070062|GO:1901687	microsomal glutathione S-transferase 3	11.4722	5.2129	3.4711	2.39374	8.96528	14.3358	11.1154	5	5.63871	5	3.2831	3.80609	3.3241	2.32347	2.53584	2.32193
ASHGV40021202	0.00691907	0.331242	2.15853	up	protein_coding	NM_174893	C17orf49	RefSeq	909	chr17	+	6918055	6920843	CGGCGGCGGCGGCGTCTCCGTGAGGAGGCGCGCGGGGCCATGACGTCAGCGTCCACAAAG	124944	Hs.511801	GO:0003677|GO:0016568|GO:0016589|GO:0071339	chromosome 17 open reading frame 49	549.477	244.595	9.05913	7.94909	504.529	662.112	481.79	237.465	281.773	214.546	9.05954	9.3012	8.81665	8.12866	8.14364	7.57495
ASHGV40038411	0.0484938	0.367868	2.24205	up	protein_coding	NM_002796	PSMB4	RefSeq	925	chr1	+	151372040	151374412	TGTTGAAATAGAGGGACCATTGTCTACAGAGACCAACTGGGATATTGCCCACATGATCAG	5692	Hs.89545	GO:0000082|GO:0000209|GO:0000278|GO:0000502|GO:0001530|GO:0002223|GO:0002474|GO:0002479|GO:0002862|GO:0004175|GO:0004298|GO:0005515|GO:0005634|GO:0005634|GO:0005654|GO:0005737|GO:0005829|GO:0005839|GO:0005839|GO:0006521|GO:0006915|GO:0006977|GO:0010467|GO:0010499|GO:0012501|GO:0016032|GO:0031145|GO:0034641|GO:0042590|GO:0042981|GO:0043066|GO:0043161|GO:0044281|GO:0045087|GO:0051436|GO:0051437|GO:…	proteasome subunit beta 4	12.7086	5.21173	3.55816	2.39335	7.49075	18.1467	12.4883	5	5.6352	5	3.01752	4.15053	3.50643	2.32347	2.53464	2.32193
ASHGV40051918	0.000939273	0.286788	2.37889	up	protein_coding	NM_016548	GOLM1	RefSeq	3100	chr9	-	88641057	88714510	CTTGGGGTTGATAGGAATTTTCTCTTGCTTTCTCAATAAAGTCTCTATTCATCTCATGTT	51280	Hs.494337	GO:0005515|GO:0005615|GO:0005794|GO:0005887|GO:0006997|GO:0019216|GO:0070062	golgi membrane protein 1	14.6513	5.91323	3.84703	2.59674	14.2136	13.8247	15.9157	5.71032	5.71105	6.31832	3.93534	3.74921	3.85654	2.61128	2.55395	2.62499
ASHGV40057204	0.00710437	0.331242	3.41243	up	protein_coding	uc021yua.1	AK309533	UCSC_knowngene	1030	chr6	+	29910308	29911338	GCAGATACCTGGAGAACGGGAAGGAGACGCTGCAGCGCACGGGTACCAGGGGCCACGGGG					21.8368	6.09246	4.4058	2.635	16.5124	27.5138	21.4843	5.96937	7.30802	5	4.15635	4.75681	4.30423	2.6757	2.90738	2.32193
ASHGV40033114	0.0320533	0.355173	2.65598	up	protein_coding	NM_003753	EIF3D	RefSeq	1949	chr22	-	36906896	36925277	TTCCACCGAGACTACGAGGGCCTTTGATGCTTAGTGGAATGTGTGTCTAACTTGCTCTCT	8664	Hs.55682	GO:0001731|GO:0001732|GO:0003743|GO:0003743|GO:0005515|GO:0005829|GO:0005852|GO:0006412|GO:0006413|GO:0006413|GO:0006413|GO:0006446|GO:0010467|GO:0016020|GO:0016282|GO:0033290|GO:0044267|GO:0044822|GO:0071541	eukaryotic translation initiation factor 3 subunit D	15.2341	5.31476	3.82927	2.42003	8.66527	18.3102	18.7269	5	5.94428	5	3.23164	4.16375	4.09243	2.32347	2.6147	2.32193
ASHGV40015832	0.000309476	0.286788	2.2093	up	protein_coding	NM_000138	FBN1	RefSeq	11695	chr15	-	48700502	48937985	GTCATTCCTGTCAACAAGGGGTCAATGTCATAAATGTCACAATAAAACAATCTCTTCTTT	2200	Hs.591133	GO:0001501|GO:0001527|GO:0001656|GO:0005178|GO:0005201|GO:0005509|GO:0005515|GO:0005576|GO:0005578|GO:0005604|GO:0005615|GO:0007507|GO:0009653|GO:0022617|GO:0030023|GO:0030198|GO:0031012|GO:0031012|GO:0032403|GO:0035582|GO:0035583|GO:0043010|GO:0048048|GO:0048050|GO:0070062|GO:0071560|GO:0090287|GO:1990314	fibrillin 1	12.2565	5.3988	3.58341	2.43982	10.4925	14.1613	12.1156	5	6.19641	5	3.50475	3.78661	3.45888	2.32347	2.67408	2.32193
ASHGV40045852	0.0227375	0.341116	2.50734	up	protein_coding	ENST00000392385	AL590867.1	GENCODE	1212	chr6	+	153552454	153668623	CATGGAGGTGGCTTTTGTTTCTTTCAGCCATAAGGCTAGTGAGAATTTTTTCTCCTAATT					13.5961	5.40708	3.74228	2.41613	13.9385	14.1729	12.6769	5	5	6.22123	3.91058	3.78855	3.52772	2.32347	2.32249	2.60243
ASHGV40026757	0.0304952	0.355173	5.16805	up	protein_coding	NM_020532	RTN4	RefSeq	4871	chr2	-	55199326	55277734	TATATTTTACTTTGTTGCAGATAGTCTTGCCGCATCTTGGCAAGTTGCAGAGATGGTGGA	57142	Hs.637850	GO:0005515|GO:0005622|GO:0005635|GO:0005783|GO:0005783|GO:0005886|GO:0006915|GO:0007409|GO:0007413|GO:0007413|GO:0012505|GO:0021801|GO:0030176|GO:0030308|GO:0030334|GO:0030517|GO:0042981|GO:0044822|GO:0048011|GO:0050770|GO:0050771|GO:0060317|GO:0070062|GO:0071786|GO:0097481|GO:2000172	reticulon 4	29.3942	5.1761	4.77274	2.40312	16.149	40.2285	31.8051	5.52831	5	5	4.12429	5.31123	4.8827	2.56494	2.32249	2.32193
ASHGV40011523	0.0134856	0.331242	3.0047	up	protein_coding	NM_021019	MYL6	RefSeq	827	chr12	+	56552044	56555366	ACAAGGAAGGAAATGGCACCGTCATGGGTGCTGAAATCCGGCATGTTCTTGTCACACTGG	4637	Hs.632717	GO:0003774|GO:0005509|GO:0005515|GO:0005829|GO:0005903|GO:0006936|GO:0007264|GO:0007411|GO:0007519|GO:0008307|GO:0016020|GO:0016459|GO:0016461|GO:0030049|GO:0030898|GO:0031982|GO:0048013|GO:0070062	myosin light chain 6	22.8106	6.97498	4.3805	2.79329	15.415	36.4182	16.5986	6.49929	9.42564	5	4.05682	5.16592	3.91878	2.79683	3.2611	2.32193
ASHGV40024824	0.0063451	0.331242	2.36505	up	protein_coding	NM_001136201	ISOC2	RefSeq	1122	chr19	-	55964345	55973049	GAGGGGAAGAAGAGTCTCAGACTGTGGGACACGGACTCGCAGAATAAACATATATGTGGC	79763	Hs.467306	GO:0003824|GO:0005515|GO:0005634|GO:0005737|GO:0005739|GO:0008152|GO:0031648	isochorismatase domain containing 2	14.8011	5.98246	3.86428	2.62241	13.1389	16.286	14.9784	6.41386	6.36312	5.1704	3.82826	3.99582	3.76876	2.77596	2.711	2.38027
ASHGV40000128	0.0312629	0.355173	4.49752	up	protein_coding	NM_014624	S100A6	RefSeq	683	chr1	-	153507075	153508717	CATTGGCTCGAAGCTGCAGGATGCTGAAATTGCAAGGCTGATGGAAGACTTGGACCGGAA	6277	Hs.275243	GO:0001726|GO:0005509|GO:0005509|GO:0005515|GO:0005523|GO:0005634|GO:0005635|GO:0005635|GO:0005737|GO:0005737|GO:0005829|GO:0007165|GO:0007409|GO:0008270|GO:0015075|GO:0031234|GO:0034220|GO:0042803|GO:0042803|GO:0044548|GO:0048146|GO:0048306|GO:0048471|GO:0070062	S100 calcium binding protein A6	117.576	25.863	6.84821	4.67908	89.8487	123.571	139.308	33.7135	22.1336	21.7418	6.59128	6.91947	7.03388	5.19427	4.48978	4.35319
ASHGV40034405	0.00196116	0.301924	2.03293	up	protein_coding	NM_007284	TWF2	RefSeq	1659	chr3	-	52262625	52273183	CAAGAAGTGGGGTCAGTCAGGGCTGGGGCAGGGGTCACTGCAGTTTGGGATGGTTGAATG	11344	Hs.436439	GO:0003785|GO:0005080|GO:0005524|GO:0005546|GO:0005737|GO:0005856|GO:0010592|GO:0010976|GO:0030016|GO:0030027|GO:0030030|GO:0030175|GO:0030426|GO:0030837|GO:0032420|GO:0032532|GO:0032956|GO:0042989|GO:0044822|GO:0045773|GO:0048471|GO:0051016|GO:0070062|GO:0071300|GO:0071363	twinfilin actin binding protein 2	70.9402	34.4769	6.1231	5.09954	61.9145	88.7173	62.1887	31.9626	42.2666	29.2014	6.05648	6.45391	5.85892	5.11786	5.41562	4.76514
ASHGV40053697	0.00626745	0.331242	2.15573	up	protein_coding	ENST00000361390	MT-ND1	GENCODE	956	chrM	+	3305	4261	TTACCGAACGAAAAATTCTAGGCTATATACAACTACGCAAAGGCCCCAACGTTGTAGGCC	4535			NADH dehydrogenase, subunit 1 (complex I)	120.13	56.2337	6.89352	5.78534	110.111	105.867	144.413	52.0863	42.4752	74.1398	6.88695	6.70717	7.08644	5.85226	5.42347	6.08029
ASHGV40056226	0.0360206	0.358446	2.89908	up	protein_coding	ENST00000326592	WASH4P	GENCODE	2431	chr16	-	64042	69448	GTTCTTCTCTTAAGAGGCTTCCAGAGAAAACGGCACACCAATCAATAAAGAACTGAGCAG	374677			WAS protein family homolog 4 pseudogene	15.4845	5	3.85822	2.32263	9.07973	20.4949	16.8789	5	5	5	3.30212	4.32796	3.94459	2.32347	2.32249	2.32193
ASHGV40010077	0.0146686	0.331242	2.55187	up	protein_coding	NM_001280796	GLS2	RefSeq	2721	chr12	-	56864727	56882198	GCTGCTGCTACTGCTAACAGCCAATTTTATAGACAGAGAAAGTATTTTGTGTTCAAATAA	27165	Hs.212606	GO:0004359|GO:0005515|GO:0005739|GO:0005759|GO:0006367|GO:0006520|GO:0006541|GO:0007268|GO:0007269|GO:0008652|GO:0010467|GO:0014047|GO:0034641|GO:0042981|GO:0044281|GO:0072593|GO:1903955	glutaminase 2	28.815	10.7742	4.79868	3.44713	19.9223	30.4655	36.0573	9.33842	11.9542	11.0298	4.42722	4.90653	5.06229	3.33508	3.60337	3.40293
ASHGV40044878	0.00153022	0.286788	2.27533	up	protein_coding	NM_001040437	C6orf48	RefSeq	845	chr6	+	31802691	31807543	GGGGGCACTTCAAGTAGATAGCTTCTATTTCCTATATTTGTCTTATATACAAGTATTTGC	50854	Hs.640836		chromosome 6 open reading frame 48	50.0532	21.5463	5.60063	4.41455	34.6477	54.8509	60.6608	16.2209	23.2086	25.2095	5.22507	5.75644	5.82037	4.12649	4.55366	4.5635
ASHGV40025344	0.033976	0.355702	2.35062	up	protein_coding	NM_138442	CCDC124	RefSeq	1066	chr19	+	18045904	18054794	TGCCAAGAAGCAGAAGGAGCTGGAGGATGCCTACTGGAAGGACGACGACAAACACGTCAT	115098	Hs.100043	GO:0005737|GO:0005815|GO:0005886|GO:0007049|GO:0030496|GO:0044822|GO:0051301	coiled-coil domain containing 124	12.8006	5.20545	3.62483	2.39179	13.3309	15.5585	9.51236	5	5.61637	5	3.84838	3.93227	3.09383	2.32347	2.52997	2.32193
ASHGV40054951	0.039644	0.359192	5.6	up	protein_coding	NM_002778	PSAP	RefSeq	2839	chr10	-	73576054	73611082	AGCAGGACATGAAGTTGCTATTAAATGGACTTCGTGATTTTTGTTTTGCACTAAAGTTTC	5660	Hs.523004	GO:0001664|GO:0002576|GO:0005515|GO:0005576|GO:0005615|GO:0005615|GO:0005654|GO:0005730|GO:0005739|GO:0005765|GO:0005794|GO:0006665|GO:0006687|GO:0006869|GO:0007193|GO:0007596|GO:0008047|GO:0008289|GO:0016021|GO:0019216|GO:0030168|GO:0043085|GO:0043202|GO:0043231|GO:0043410|GO:0044281|GO:0060736|GO:0060742|GO:0070062|GO:0071310|GO:1903206	prosaposin	32.0627	5	4.80805	2.32263	12.7785	39.9322	43.4772	5	5	5	3.78881	5.29856	5.33679	2.32347	2.32249	2.32193
ASHGV40033125	0.0117047	0.331242	2.32439	up	protein_coding	NM_000878	IL2RB	RefSeq	4050	chr22	-	37521879	37545962	CTCCCACTTCTTGGGAGGGTTACATTTTTTAAGTCTTAATCATTTGTGACATATGTATCT	3560	Hs.474787	GO:0004911|GO:0004911|GO:0005515|GO:0005886|GO:0005887|GO:0006461|GO:0007165|GO:0009897|GO:0016020|GO:0016032|GO:0019221|GO:0019976|GO:0038110|GO:0038110|GO:0043066	interleukin 2 receptor subunit beta	13.7839	5.82419	3.71865	2.5018	9.29472	14.1771	17.8799	5	5	7.47258	3.33796	3.78956	4.02844	2.32347	2.32249	2.85944
ASHGV40008161	0.00152129	0.286788	4.35254	up	protein_coding	NM_000331	SAA1	RefSeq	678	chr11	+	18287807	18291523	GGGATACAAAGCGGGGAGAGGGTACACAATGGGTATCTAATAAATACTTAAGAGGTGGAA	6288	Hs.632144	GO:0000187|GO:0001664|GO:0005576|GO:0005576|GO:0005615|GO:0005829|GO:0005829|GO:0005881|GO:0006898|GO:0006953|GO:0007204|GO:0007204|GO:0008201|GO:0030168|GO:0030593|GO:0034364|GO:0042056|GO:0045087|GO:0045785|GO:0045785|GO:0048246|GO:0048247|GO:0050708|GO:0050715|GO:0050716|GO:0050728|GO:0050918|GO:0070062|GO:0071682	serum amyloid A1	22.0962	5	4.44449	2.32263	21.3512	19.876	25.0614	5	5	5	4.52954	4.27865	4.52527	2.32347	2.32249	2.32193
ASHGV40047674	0.0402985	0.359777	6.27883	up	protein_coding	NM_002047	GARS	RefSeq	2759	chr7	+	30634180	30673648	GAGACAATCGAGGAATGAGGACAATTTTGACAACTTTTGACCACTTGCGCTAATAAAAAA	2617	Hs.404321	GO:0004820|GO:0004820|GO:0005524|GO:0005654|GO:0005737|GO:0005759|GO:0005829|GO:0006418|GO:0006426|GO:0010467|GO:0015966|GO:0030141|GO:0030424|GO:0046983|GO:0070062	glycyl-tRNA synthetase	37.5773	5.24175	5.07034	2.41985	16.6689	47.8364	48.2265	5.72525	5	5	4.16877	5.55657	5.48568	2.61513	2.32249	2.32193
ASHGV40025122	0.0377929	0.358705	2.66589	up	protein_coding	NM_001031	RPS28	RefSeq	401	chr19	+	8386383	8387280	TTTGTCCGCCACACGTAACTGAGATGCTCCTTTAAATAAAGCGTTTGTGTTTCAAGTTAA	6234	Hs.153177	GO:0000184|GO:0003735|GO:0005515|GO:0005737|GO:0005829|GO:0006364|GO:0006407|GO:0006412|GO:0006412|GO:0006413|GO:0006414|GO:0006415|GO:0006614|GO:0010467|GO:0015935|GO:0016032|GO:0019058|GO:0019083|GO:0022627|GO:0042254|GO:0042274|GO:0044267|GO:0044822|GO:0070062	ribosomal protein S28	133.659	47.6854	6.99956	5.58495	85.7844	146.175	169.018	46.4984	45.9354	50.6224	6.53119	7.15116	7.31634	5.67572	5.53407	5.54506
