# Supplementary material for: Genome-wide identification of long noncoding RNAs and their competing endogenous RNA networks involved in the odontogenic differentiation of human dental pulp stem cells
Source: Stem Cell Res Ther. 2020 Mar 13;11:114. doi: 10.1186/s13287-020-01622-w (PMC7071724; doi:10.1186/s13287-020-01622-w)
Supplement: Supplementary file 6 — Additional file 6: Table S6. The expression profiles of downregulated mRNAs in differentiated and undifferentiated hDPSCs. (XLS 108 kb) [file 13287_2020_1622_MOESM6_ESM.xls]

## Sheet: down_Diff_vs_Undiff
# Fold Change cut-off: 2.0 # P-value cut-off: 0.05 # Condition pairs: Diff_vs_Undiff # Column A: ProbeName it represents probe name. # Column B: P-value, P-value calculated from paired t-test. # Column C: FDR, FDR is calculated from Benjamini Hochberg FDR. # Column D: Fold Change, the absolute ratio (no log scale) of normalized intensities between two conditions. # Column E: Regulation, it depict…
Diff_vs_Undiff 2.0 fold down regulated mRNAs
	P-value and FDR		Fold change and Regulation		Annotations														Group--Raw Intensity		Group--Normalized Intensity		Raw Intensity						Normalized Intensity
ProbeName	P-value	FDR	Fold Change	Regulation	type	seqname	GeneSymbol	source	RNAlength	chrom	strand	txStart	txEnd	Sequence	EntrezID	Unigene	GOaccession	description	group-Diff(raw)	group-Undiff(raw)	group-Diff(normalized)	group-Undiff(normalized)	[D, Diff](raw)	[E, Diff](raw)	[F, Diff](raw)	[A, Undiff](raw)	[B, Undiff](raw)	[C, Undiff](raw)	[D, Diff](normalized)	[E, Diff](normalized)	[F, Diff](normalized)	[A, Undiff](normalized)	[B, Undiff](normalized)	[C, Undiff](normalized)
ASHGV40010056	0.00797453	0.331242	2.34873	down	protein_coding	NM_006928	PMEL	RefSeq	2195	chr12	-	56347888	56360496	TCCCATTGGTGAGAACAGCCCCCTCCTCAGTGGGCAGCAGGTCTGAGTACTCTCATATGA	6490	Hs.95972	GO:0005515|GO:0005576|GO:0005789|GO:0005794|GO:0005886|GO:0016021|GO:0032438|GO:0032585|GO:0042438|GO:0042470	premelanosome protein	13045.9	30344.2	13.6231	14.855	12478	11776.5	14883.2	24787.2	22270.9	43974.5	13.6784	13.4682	13.7228	14.7594	14.6352	15.1704
ASHGV40049980	0.0192654	0.334847	3.02817	down	protein_coding	NM_003033	ST3GAL1	RefSeq	6971	chr8	-	134467090	134584183	CTCAGCCCCCGCTCTGTTTTATTTATTGTTTAATATTTCCAATGATCCAAATCAAAGTGA	6482	Hs.374257	GO:0000139|GO:0003836|GO:0003836|GO:0005975|GO:0006054|GO:0006464|GO:0006468|GO:0006487|GO:0006488|GO:0006493|GO:0016020|GO:0016266|GO:0018146|GO:0018279|GO:0030173|GO:0030203|GO:0032580|GO:0042339|GO:0043687|GO:0044267|GO:0044281|GO:0070062|GO:0097503	ST3 beta-galactoside alpha-2,3-sialyltransferase 1	1101.12	3379.36	10.0755	11.6739	1077.87	1065.64	1159.86	2298.92	2588.46	5250.69	10.1497	9.97976	10.097	11.4691	11.4118	12.141
ASHGV40029154	0.0297011	0.354706	2.02792	down	protein_coding	NM_024595	AKIRIN1	RefSeq	2726	chr1	+	39456915	39471737	CACCGCAGAGTCTGCAGCAGCCCGCCCCGCCCGGCAGCGAGCGGCGCCTTCCAACTCCGG	79647	Hs.293563	GO:0005515|GO:0005634|GO:0005654|GO:0031965	akirin 1	293.465	579.943	8.16837	9.18837	335.579	278.562	266.254	473.588	607.978	658.264	8.47363	8.0641	7.96737	9.13401	9.26134	9.16976
ASHGV40024472	0.00710524	0.331242	2.10148	down	protein_coding	NM_001007561	IRGQ	RefSeq	9703	chr19	-	44088518	44100287	CGTCCTGGGGATTCACAGACTGCCGCCCAGGCCCGTGATCAGACAGCAGCTCTGCTGAAC	126298	Hs.6217	GO:0005525	immunity-related GTPase family, Q	42.8529	88.5179	5.40661	6.47802	47.0105	40.996	40.5523	88.5315	96.0629	80.9592	5.64792	5.34071	5.23121	6.62774	6.5937	6.2126
ASHGV40045257	0.0374521	0.358705	2.06371	down	protein_coding	NM_014989	RIMS1	RefSeq	7836	chr6	+	72596405	73112845	TCAGATCTTGTTGGAAGAACTCGACCTGTCCAGCATGGTGATCGGATGGTACAAATTGTT	22999	Hs.485729	GO:0005515|GO:0005829|GO:0005886|GO:0006461|GO:0006886|GO:0007268|GO:0007269|GO:0007601|GO:0010628|GO:0014047|GO:0014069|GO:0016079|GO:0017137|GO:0017156|GO:0030054|GO:0030695|GO:0042391|GO:0042734|GO:0042734|GO:0044325|GO:0044822|GO:0045055|GO:0046872|GO:0046903|GO:0046928|GO:0048169|GO:0048786|GO:0048791|GO:0050790|GO:0050896|GO:0061025|GO:0097151|GO:1903861|GO:2000463	regulating synaptic membrane exocytosis 1	5.75265	11.0887	2.44177	3.48702	5	5.35568	6.90228	10.7006	12.6357	9.9299	2.32398	2.38496	2.61638	3.52866	3.68357	3.24882
ASHGV40021869	0.0379877	0.358705	2.61782	down	protein_coding	NM_176096	CDK5RAP3	RefSeq	1996	chr17	+	46048321	46059152	GATTGGCAAGCTTACCAGTCTTCAGCTGCAACACCTGTTTATGATCCTGGCCTCACCAAG	80279	Hs.20157	GO:0000079|GO:0000079|GO:0001933|GO:0005515|GO:0005634|GO:0005730|GO:0005737|GO:0005813|GO:0007095|GO:0007420|GO:0008283|GO:0012505|GO:0016020|GO:0019901|GO:0019901|GO:0030332|GO:0031398|GO:0032088|GO:0043234|GO:0044389|GO:0044818|GO:0045664|GO:0045944|GO:0051059|GO:0071569|GO:0071901|GO:0097371|GO:1900182|GO:1901798|GO:1903363|GO:2000060	CDK5 regulatory subunit associated protein 3	77.716	202.182	6.2426	7.63097	90.798	85.7337	56.6162	150.864	273.453	182.23	6.60216	6.40461	5.72104	7.43433	8.10013	7.35843
ASHGV40036517	0.00531297	0.331242	2.02594	down	protein_coding	NM_000539	RHO	RefSeq	2768	chr3	+	129247481	129254187	TTCTTTGCCAAGAGCGCCGCCATCTACAACCCTGTCATCTATATCATGATGAACAAGCAG	6010	Hs.247565	GO:0000139|GO:0001523|GO:0001750|GO:0001917|GO:0004930|GO:0005515|GO:0005794|GO:0005886|GO:0005887|GO:0005911|GO:0006468|GO:0006996|GO:0007186|GO:0007601|GO:0007603|GO:0009881|GO:0016038|GO:0016056|GO:0018298|GO:0022400|GO:0030660|GO:0042622|GO:0046872|GO:0060041|GO:0060170|GO:0060342|GO:0097381	rhodopsin	61.6725	123.062	5.93816	6.95675	60.3462	57.9479	66.7234	127.224	112.196	129.767	6.01531	5.83156	5.96761	7.17577	6.81891	6.87558
ASHGV40024195	0.010647	0.331242	3.21506	down	protein_coding	NM_001031726	C19orf12	RefSeq	4412	chr19	-	30189792	30205963	TAAGCCGGTTCCTCAGATCCTAATGGAGCTGCCCCCTGCCGAGCAACAGAGGCTCTTTAA	83636	Hs.529094	GO:0005739|GO:0005783|GO:0005789|GO:0016021|GO:0031966	chromosome 19 open reading frame 12	284.779	887.252	8.12806	9.81291	305.482	271.77	277.085	731.826	1047.2	882.73	8.33435	8.02896	8.02089	9.77933	10.0551	9.60432
ASHGV40041493	0.00366052	0.331242	2.1488	down	protein_coding	NM_001278317	FBXL7	RefSeq	4352	chr5	+	15501546	15939905	TTTGTCAAACGCCACTGCAAGCGCTGCGTCATCGAGCACACCAACCCGGCTTTCTTCTGA	23194	Hs.433057	GO:0000086|GO:0000151|GO:0004842|GO:0005737|GO:0005813|GO:0006511|GO:0007067|GO:0008283|GO:0016567|GO:0016567|GO:0016567|GO:0019005|GO:0019005|GO:0031146|GO:0031146|GO:0051301|GO:0061630	F-box and leucine-rich repeat protein 7	30.5776	65.3769	4.92306	6.02659	31.2987	27.8931	32.5411	61.1071	57.6288	77.3947	5.07425	4.77689	4.91804	6.07609	5.85584	6.14786
ASHGV40033534	0.00597625	0.331242	2.85119	down	protein_coding	NM_004076	CRYBB3	RefSeq	896	chr22	+	25595816	25603326	GCTGAAAGGCACCCAGACTTCAAGGACCCAGACCCACCCTGGGGGGCTGCAAGGGCAAGA	1417	Hs.533022	GO:0005212|GO:0005515|GO:0007601	crystallin beta B3	21.248	59.7204	4.38487	5.89644	17.7715	21.8102	24.1624	55.9323	52.2244	71.0047	4.25963	4.42219	4.47279	5.9563	5.71616	6.01686
ASHGV40057196	0.0179615	0.334066	2.97587	down	protein_coding	NM_003520	HIST1H2BN	RefSeq	449	chr6	+	27806439	27806888	CACCAAGGCCGTCACCAAGTACACCAGTTCCAAGTGAGCCCGCCCACCGCGGAACGTTCG	8341	Hs.673851	GO:0000786|GO:0000788|GO:0003677|GO:0003677|GO:0005634|GO:0005654|GO:0006325|GO:0006334|GO:0006334|GO:0046982|GO:0070062	histone cluster 1, H2bn	325.398	935.692	8.30618	9.87949	366.082	329.454	280.659	713.073	1101.23	992.775	8.58811	8.29441	8.03601	9.73768	10.1285	9.77226
ASHGV40041332	0.0457563	0.363152	2.01953	down	protein_coding	NM_033120	NKD2	RefSeq	1891	chr5	+	1009076	1038927	CTGCCACAGTGGAGCACGAGGTGGTGCGGGACCTGCCGCCCACGCCAGCAGGAGAGGGCT	85409	Hs.240951	GO:0005509|GO:0005515|GO:0006887|GO:0010954|GO:0016023|GO:0016055|GO:0016323|GO:0016328|GO:0019838|GO:0031410|GO:0031625|GO:0032436|GO:0048210|GO:0071944|GO:0072661|GO:0090004|GO:0090090|GO:0090090	naked cuticle homolog 2 (Drosophila)	29.7553	58.4039	4.85605	5.87007	36.817	29.7737	22.6752	53.0786	68.482	53.6511	5.31371	4.8721	4.38236	5.87846	6.10204	5.62973
ASHGV40000138	0.0279812	0.353019	4.25151	down	protein_coding	ENST00000370523	C20orf166	GENCODE	426	chr20	+	61150767	61167971	AGATGCCCAGGTCAGCCCTGAAATGTCCATTACTCACAAAGAAAAGGAAAATGCTCATTT	128826	Hs.86507		MIR1-1 host gene	50.4818	208.753	5.63014	7.71811	40.6904	49.4297	61.3254	228.117	229.839	168.303	5.45146	5.60175	5.8372	8.06081	7.85101	7.24253
ASHGV40023702	0.0409535	0.360593	2.03532	down	protein_coding	NM_198532	C19orf35	RefSeq	2570	chr19	-	2274630	2282181	CAGAGCCCCCCGAGCCCGACAACCCCACCTGGTCGACTCAGCCCACGTATAGCAACCTTG	374872	Hs.511803	GO:0004672|GO:0005925|GO:0006468|GO:0015629	chromosome 19 open reading frame 35	1491.58	3042.34	10.491	11.5162	1403.75	1425.87	1645.12	2185.18	2176.34	4765.48	10.5074	10.3973	10.5682	11.3886	11.1453	12.0148
ASHGV40047736	0.00103084	0.286788	3.94321	down	protein_coding	NM_007252	POU6F2	RefSeq	2324	chr7	+	39017608	39504390	GAGCCCTTAACAGACTCTCTGGAAGAAAACTCCTAAAGAGATGCCCACCCATAATCAGAA	11281	Hs.137106	GO:0003677|GO:0003700|GO:0005634|GO:0006355|GO:0006366|GO:0007402|GO:0007417|GO:0007601	POU class 6 homeobox 2	41.8538	162.758	5.37304	7.35241	40.7312	38.4032	46.427	162.662	137.947	187.667	5.453	5.23905	5.42707	7.54546	7.11144	7.40034
ASHGV40023725	0.0224543	0.341116	2.19762	down	protein_coding	NM_031304	DOHH	RefSeq	1761	chr19	-	3490818	3500621	GCGCCATGTTCGCCCTGCGCAACGCGGGAGGCGAGGAGGCCGCCCTGGCGCTGGCCGAGG	83475	Hs.515064	GO:0005515|GO:0005575|GO:0005829|GO:0008612|GO:0008612|GO:0019135|GO:0019135|GO:0043687|GO:0044267|GO:0046872|GO:0055114	deoxyhypusine hydroxylase/monooxygenase	32.3087	70.4454	4.99732	6.13326	36.584	32.081	28.2613	62.1082	80.7285	68.4997	5.30538	4.98285	4.70372	6.09851	6.33266	5.9686
ASHGV40003158	0.0397856	0.359734	2.01878	down	protein_coding	NM_001199119	TRIM39-RPP21	RefSeq	1567	chr6	+	30297087	30314635	TTTCACCTCAGGTCGACACTACTGGGAGGTGGAGGCCGCCCATTGTGTCCTTGCCCAGGA	202658			TRIM39-RPP21 readthrough	70.8061	144.233	6.13919	7.15267	74.087	72.6081	65.7232	110.59	179.973	142.137	6.32138	6.15046	5.94573	6.95338	7.50019	7.00445
ASHGV40008501	0.0349745	0.356784	2.50144	down	protein_coding	NM_206893	MS4A10	RefSeq	2296	chr11	+	60552820	60568778	AGCCCCCGCCATCCTACCAGAGTGTGATTCAAGGCGACGCACAACACAAGCAACATCAGA	341116	Hs.591956	GO:0016021	membrane-spanning 4-domains, subfamily A, member 10	615.847	1602.2	9.22897	10.5517	586.318	566.143	695.082	1152.68	1036.2	2617.71	9.26608	9.07201	9.34882	10.4493	10.0414	11.1645
ASHGV40003075	0.0222259	0.339917	3.05	down	protein_coding	NM_001010978	LDLRAD1	RefSeq	2393	chr1	-	54472970	54483859	ACTAACAACTGCGGGGACTGTTCAGATGAACTGAGCCCAGTAACTGTGTGCCCACCCTGC	388633	Hs.439583	GO:0005515|GO:0016021	low density lipoprotein receptor class A domain containing 1	6.3506	17.9683	2.57158	4.18039	5	6.2279	7.82389	19.6677	16.7352	17.5018	2.32398	2.58827	2.80251	4.39927	4.08756	4.05435
ASHGV40047288	0.0327093	0.355173	2.38932	down	protein_coding	NM_152557	ZNF746	RefSeq	3813	chr7	-	149169883	149194898	AGCCCCCTCATGCATACTTTTATTAGGCGATAGACTAGTTAAGAAAATTGTTTCTATGTA	155061	Hs.24643	GO:0000122|GO:0000978|GO:0001078|GO:0003700|GO:0005515|GO:0005634|GO:0005737|GO:0006351|GO:0031625|GO:0044212|GO:0045892|GO:0045944|GO:0046872|GO:1901216	zinc finger protein 746	470.754	1188.29	8.83799	10.0946	433.437	417.42	561.404	810.061	761.965	1992.83	8.82746	8.64432	9.04218	9.93139	9.59592	10.7564
ASHGV40038534	0.0152371	0.331435	3.78891	down	protein_coding	NM_006005	WFS1	RefSeq	3640	chr4	+	6271576	6304992	ATCTCCATGGTGATCTGCACCCTCAAGGTGTTCCAGGACAGCAAGGCCTGGGAGAACTTC	7466	Hs.518602	GO:0000122|GO:0001822|GO:0003091|GO:0005215|GO:0005783|GO:0005789|GO:0005789|GO:0006983|GO:0006983|GO:0007601|GO:0007605|GO:0022417|GO:0030176|GO:0030425|GO:0030433|GO:0030433|GO:0030968|GO:0031398|GO:0031398|GO:0031625|GO:0032469|GO:0033613|GO:0034976|GO:0036498|GO:0042593|GO:0043069|GO:0043433|GO:0043524|GO:0044267|GO:0045762|GO:0045862|GO:0045927|GO:0050821|GO:0050821|GO:0050821|GO:0050877|GO:…	Wolfram syndrome 1 (wolframin)	14.2351	51.9535	3.78341	5.70519	14.6089	10.8139	17.2825	47.4017	55.1346	53.3242	3.97908	3.39262	3.97852	5.7035	5.79196	5.62011
ASHGV40019715	0.00990788	0.331242	2.08067	down	protein_coding	NM_016376	ANKFY1	RefSeq	7959	chr17	-	4066664	4167274	CGGCTCCTACTGCTATGAGTGCACTGCCAGGTTCGGAGTCACCACTCGCAAACACCACTG	51479	Hs.696087	GO:0005515|GO:0005765|GO:0005769|GO:0006897|GO:0010008|GO:0016020|GO:0017137|GO:0030904|GO:0032439|GO:0034058|GO:0042147|GO:0044354|GO:0046872|GO:0048549|GO:0070062|GO:0090160|GO:1901981	ankyrin repeat and FYVE domain containing 1	5.08873	10.3818	2.33926	3.39631	5	5.2662	5	10.8394	10.8744	9.4315	2.32398	2.37245	2.32135	3.54542	3.46326	3.18025
ASHGV40041849	0.0201566	0.335134	2.16433	down	protein_coding	ENST00000520762	RP11-404L6.2	GENCODE	454	chr5	+	67485703	67494235	GGCCTACTTAATCAGCCCTCGATTGTAACTTGAAGAAGCTTATTGATAAGAAAATAAACT					8.00334	16.8155	2.91233	4.02625	7.45795	5.51022	11.0418	13.1156	13.3119	24.019	3.01082	2.41058	3.31558	3.81891	3.76233	4.4975
ASHGV40018899	0.00372495	0.331242	2.36355	down	protein_coding	NM_002383	MAZ	RefSeq	2559	chr16	+	29817857	29822504	GATCACCTCAACAGTCACGTCAGACAAGTGCACTCAACAGAACGGCCCTTCAAATGTGAG	4150	Hs.23650	GO:0000979|GO:0000981|GO:0003682|GO:0005515|GO:0005634|GO:0005654|GO:0005737|GO:0006357|GO:0006367|GO:0006369|GO:0044822|GO:0046872	MYC-associated zinc finger protein (purine-binding transcription factor)	10.616	24.4419	3.37598	4.61693	10.7366	9.2949	11.8166	23.1302	23.0004	27.195	3.53758	3.17178	3.41857	4.64401	4.5411	4.66569
ASHGV40044475	0.0481376	0.367077	2.61944	down	protein_coding	NM_001304331	PPFIA4	RefSeq	6488	chr1	+	202995648	203047864	TGTCCACCCTGGGGACCCTGCAGCCCCCACCGGCCCCGCCAAAGAAGATCATGCCTGAAG	8497	Hs.153648	GO:0005515|GO:0005622|GO:0005829|GO:0007268|GO:0007269|GO:0009986|GO:0014047|GO:0045202|GO:0048786	protein tyrosine phosphatase, receptor type, f polypeptide (PTPRF), interacting protein (liprin), alpha 4	840.773	2335.72	9.67173	11.061	846.14	772.129	904.051	1538.2	1475.86	3993.11	9.78766	9.50406	9.72345	10.8694	10.5682	11.7453
ASHGV40024805	0.0162811	0.334029	2.02977	down	protein_coding	NM_003283	TNNT1	RefSeq	1259	chr19	-	55644065	55660722	GTTGGAGGCCGCTGGAAGTGAGGATGCCGCCCCGGACAGTGGCACCTGGGAAGCCTGGGA	7138	Hs.631558	GO:0003009|GO:0005515|GO:0005523|GO:0005829|GO:0005861|GO:0005861|GO:0014883|GO:0030049|GO:0031014|GO:0031444|GO:0045932	troponin T type 1 (skeletal, slow)	139.524	278.592	7.11328	8.1346	145.268	135.36	137.943	236.176	320.928	278.673	7.27387	7.04755	7.01843	8.12165	8.32779	7.95437
ASHGV40031803	0.0202362	0.335134	2.53508	down	protein_coding	NM_080821	FAM210B	RefSeq	3066	chr20	+	54933982	54943718	CCGCCCAGGCTAGACGCCCGGCTGCTCCGCACGGCGCGCGGGGACTGCCGCGGCCACCAG	116151	Hs.143736	GO:0016021	family with sequence similarity 210 member B	56.2717	138.521	5.78878	7.13082	60.5663	43.5875	64.6613	141.02	138.454	136.089	6.02253	5.42418	5.91964	7.3321	7.11705	6.9433
ASHGV40021541	0.00254219	0.311728	2.12295	down	protein_coding	NM_024857	ATAD5	RefSeq	6877	chr17	+	29158987	29222883	AGCTACTCAGTCCCATCAAGTAGACAAACAAGGTGTAAACTCACAAAAACCCTGTTTTTT	79915	Hs.528902	GO:0005524|GO:0005634|GO:0006974	ATPase family, AAA domain containing 5	5.87384	11.6541	2.46952	3.55559	5	6.10187	6.51965	9.75307	13.1393	12.0699	2.32398	2.5555	2.52907	3.39632	3.74272	3.52772
ASHGV40008891	0.0122663	0.331242	2.88866	down	protein_coding	NM_138706	B3GNT6	RefSeq	2560	chr11	+	76745384	76753005	CCTGACTGCCAAGACTCTGGCCTGCCTCCTGGTGGGCGTGAGTTTCTTAGCACTGCAGCA	192134	Hs.352622	GO:0000139|GO:0006493|GO:0008378|GO:0009101|GO:0016020|GO:0016021|GO:0016266|GO:0016269|GO:0043687|GO:0044267|GO:0047223	UDP-GlcNAc:betaGal beta-1,3-N-acetylglucosaminyltransferase 6	144.587	405.965	7.1483	8.6787	142.857	113.819	177.085	335.672	407.79	474.433	7.24823	6.81077	7.38589	8.632	8.68221	8.7219
ASHGV40015223	0.0353906	0.358085	2.01205	down	protein_coding	NM_014909	VASH1	RefSeq	6030	chr14	+	77228234	77249363	TTCTTCCCCGCAGCGGGCCCAGTCCAGCCCCCACCGCAGGAACAGCCGCAGTGAAAGACG	22846	Hs.525479	GO:0001525|GO:0001937|GO:0005515|GO:0005615|GO:0005737|GO:0005783|GO:0007050|GO:0009611|GO:0010596|GO:0016525|GO:0016525|GO:0043537|GO:0045177|GO:1901491|GO:2000772	vasohibin 1	251.392	523.205	7.94616	8.95483	225.437	237.9	290.84	346.446	412.16	811.008	7.90292	7.84619	8.08937	8.67788	8.70139	9.48521
ASHGV40009489	0.0202199	0.335134	2.64014	down	protein_coding	NM_001278596	ANO2	RefSeq	3711	chr12	-	5671816	6054425	ATGATGTCGTCAGGCTCTCAGCACACCAATGTGTGAGCAGTTCAGCCTGCAGCAGAGGAG	57101	Hs.148970	GO:0005229|GO:0005654|GO:0005886|GO:0005886|GO:0005886|GO:0031513|GO:0034220|GO:0034707|GO:0042803|GO:0046982|GO:0055085|GO:1902476|GO:1902476	anoctamin 2, calcium activated chloride channel	16.5428	43.2688	4.02659	5.42721	17.9301	15.4378	16.2606	35.4944	43.9744	50.3374	4.2715	3.92033	3.88795	5.27167	5.4718	5.53816
ASHGV40041977	0.0461269	0.363265	2.18467	down	protein_coding	NM_001825	CKMT2	RefSeq	1650	chr5	+	80529138	80562217	ACTGCCGCGGTCGCAGATGTGTACGACATTTCCAACATAGATAGAATTGGTCGATCAGAG	1160	Hs.80691	GO:0004111|GO:0005524|GO:0005739|GO:0005743|GO:0006600|GO:0006936|GO:0016310|GO:0034641|GO:0044281	creatine kinase, mitochondrial 2	5	11.2889	2.32232	3.44974	5	5	5	7.84858	10.0172	16.0008	2.32398	2.32163	2.32135	3.07707	3.34679	3.92535
ASHGV40020872	0.0113841	0.331242	5.37309	down	protein_coding	NM_199242	UNC13D	RefSeq	4406	chr17	-	73823307	73840798	CGGAAGGGTGACCGAGAAGCCCAGGTCTTTGTGAGGCTGCGGCGGCACCGGGCCAAGCAG	201294	Hs.41045	GO:0002432|GO:0002467|GO:0005515|GO:0005764|GO:0005770|GO:0006909|GO:0016020|GO:0017137|GO:0017137|GO:0033093|GO:0043304|GO:0043320|GO:0045921|GO:0051607|GO:0055037|GO:0070382|GO:1900026|GO:1903307	unc-13 homolog D (C. elegans)	10.5552	56.8816	3.37218	5.79793	10.5605	10.6109	10.4943	55.1267	75.5334	39.9847	3.51279	3.36399	3.23976	5.9335	6.2444	5.2159
ASHGV40033810	0.0440381	0.362077	2.42183	down	protein_coding	NM_001044370	MPPED1	RefSeq	2531	chr22	+	43808019	43902800	TGTGAATGCGTCCGTATGCACTGTGAACTACCAGCCCGTGAACCCGCCCATAGTCATCGA	758	Hs.159538	GO:0003674|GO:0005575|GO:0008150|GO:0008152|GO:0016787	metallophosphoesterase domain containing 1	289.835	683.849	8.1346	9.4107	334.12	315.474	219.912	493.091	858.47	699.985	8.46726	8.24016	7.69639	9.18955	9.77897	9.26359
ASHGV40017563	0.0353959	0.358085	2.09741	down	protein_coding	uc002cwy.3	AK055785	UCSC_knowngene	2787	chr16	-	4662082	4664869	TGGTGCGTTTGGTGTGTGATCAACGCGTACACATGTGGCGGGTGTGCAGATGCCGCCCGT					16.0901	34.1467	3.97387	5.04248	12.5877	17.5646	18.118	23.8194	47.546	31.0746	3.76723	4.10661	4.04775	4.68887	5.58309	4.85546
ASHGV40002113	0.00503017	0.331242	3.8113	down	protein_coding	ENST00000555074	RP11-298I3.5	GENCODE	835	chr14	-	23415478	23451467	AGAGAAAGCCAGTCGCCTGCTGGAGAAGTTCGGCCGCAGAAAGGATGCTGACAGTGAAAC					28.827	108.677	4.83708	6.76737	27.8529	27.4246	31.2034	111.459	113.154	101.418	4.90685	4.7507	4.8537	6.96241	6.8302	6.50949
ASHGV40030904	0.000184977	0.286788	2.092	down	protein_coding	NM_005469	ACOT8	RefSeq	1188	chr20	-	44470359	44486048	ATTCCATGTGGTTCCACGCCCCCTTCCGAGCTGACCACTGGATGCTCTATGAATGCGAGA	10005	Hs.444776	GO:0005102|GO:0005515|GO:0005739|GO:0005782|GO:0005782|GO:0005782|GO:0006637|GO:0006699|GO:0008206|GO:0016032|GO:0016290|GO:0016559|GO:0033540|GO:0033559|GO:0033882|GO:0036109|GO:0043649|GO:0044255|GO:0044281|GO:0047617|GO:0052689|GO:0052815	acyl-CoA thioesterase 8	545.731	1110.78	9.05864	10.1235	501.039	509.282	626.873	937.486	983.064	1411.8	9.05008	8.9251	9.20073	10.1417	9.96695	10.2619
ASHGV40025124	0.0148892	0.331242	2.50315	down	protein_coding	NM_139314	ANGPTL4	RefSeq	1905	chr19	+	8429010	8439259	TTCCGCTCCATCCCACAGCAGCGGCAGAAGCTTAAGAAGGGAATCTTCTGGAAGACCTGG	51129	Hs.9613	GO:0001525|GO:0001666|GO:0004857|GO:0005515|GO:0005576|GO:0005576|GO:0005578|GO:0005615|GO:0030154|GO:0043066|GO:0044255|GO:0044281|GO:0045766|GO:0051005|GO:0051260|GO:0070328|GO:0072562|GO:2000352	angiopoietin like 4	56.683	146.22	5.81002	7.13377	54.1161	50.0607	65.8723	130.186	100.116	208.359	5.85717	5.62332	5.94958	7.21083	6.65036	7.54012
ASHGV40024994	0.00826951	0.331242	2.82923	down	protein_coding	NM_015675	GADD45B	RefSeq	1393	chr19	+	2476122	2478257	CTGAGGCCCTTCCCAGCAGCAGAATCTGTTGAGTTGCTGCCACAAACAAAAAATACAATA	4616	Hs.110571	GO:0000185|GO:0000186|GO:0005515|GO:0005634|GO:0005737|GO:0006469|GO:0006915|GO:0006950|GO:0007275|GO:0030154|GO:0043065|GO:0046330|GO:0051726|GO:1900745	growth arrest and DNA damage inducible beta	390.471	1060.75	8.57965	10.0801	355.333	424.1	391.982	987.27	1218.82	976.167	8.54903	8.67156	8.51835	10.2175	10.276	9.74668
ASHGV40050703	0.0185503	0.334066	2.03365	down	protein_coding	NM_147189	FAM110B	RefSeq	4368	chr8	+	58907112	59062277	TTTTAAGAAAGGACAGCATTCCTGTGACCTCTGCCTACCATCCATAAAATACTCATTCCC	90362	Hs.154652	GO:0005737|GO:0005739|GO:0005815	family with sequence similarity 110 member B	1082.5	2091.48	10.0443	11.0684	1136.62	1003.53	1107.34	1703.21	2226.37	2344.86	10.2166	9.89626	10.0201	11.0224	11.1853	10.9975
ASHGV40033154	0.0217161	0.33712	2.14109	down	protein_coding	NM_012264	TMEM184B	RefSeq	3629	chr22	-	38615297	38669040	TGGCCCTGCGGCACGCCTTCACCTACAAGGTCTATGCTGACAAGAGGCTGGACGCACAAG	25829	Hs.182626	GO:0016021	transmembrane protein 184B	17.1682	36.4378	4.08554	5.18388	16.4893	17.4588	17.5564	40.4647	39.3294	29.5193	4.15434	4.09749	4.00479	5.46792	5.30382	4.77991
ASHGV40018333	0.0326549	0.355173	2.06958	down	protein_coding	ENST00000299709	SLC38A8	GENCODE	1308	chr16	-	84043388	84075762	CTGGTCGGCACCTTCATCTTTGGGCAGAGCACGGCGGCAGCGGTCTGGGAGATGTTCTGA	146167	Hs.461575	GO:0003333|GO:0006814|GO:0015171|GO:0016021	solute carrier family 38 member 8	40.9718	85.7607	5.34734	6.39667	41.2344	42.2204	39.4605	72.207	112.299	72.7765	5.46977	5.38168	5.19056	6.3205	6.81982	6.04971
ASHGV40030934	0.0320982	0.355173	3.16298	down	protein_coding	NM_001011547	SLC5A9	RefSeq	3218	chr1	+	48688356	48714316	ATTTTGCGTGATTCCACAGACCTGGCTTCAGTGTAGACAGATTAAACAAAGCCCAAGCCT	200010	Hs.37890	GO:0005215|GO:0005886|GO:0006814|GO:0016021|GO:0055085|GO:0070062	solute carrier family 5 (sodium/sugar cotransporter), member 9	7.23864	22.5638	2.8383	4.49958	8.72074	7.99517	5	21.3252	20.6976	25.6685	3.24135	2.95219	2.32135	4.52034	4.39291	4.5855
ASHGV40009160	0.00120996	0.286788	2.24289	down	protein_coding	NM_006006	ZBTB16	RefSeq	2417	chr11	+	113930430	114121397	GGAGATCCCGCCCGACTGGAGGATAGAGAAGACGTACCTCTACCTGTGCTATGTGTGAAG	7704	Hs.591945	GO:0000122|GO:0000980|GO:0001206|GO:0001823|GO:0003677|GO:0003677|GO:0003690|GO:0005515|GO:0005634|GO:0005730|GO:0005829|GO:0005886|GO:0006351|GO:0006915|GO:0007417|GO:0008022|GO:0008285|GO:0009880|GO:0009952|GO:0016567|GO:0016604|GO:0016605|GO:0016607|GO:0017053|GO:0019904|GO:0030097|GO:0030097|GO:0030099|GO:0032332|GO:0034504|GO:0035116|GO:0035136|GO:0042733|GO:0042802|GO:0042803|GO:0043065|GO:…	zinc finger and BTB domain containing 16	184.264	402.479	7.50643	8.67179	173.63	198.048	181.115	334.498	421.581	451.359	7.52408	7.5828	7.41242	8.62557	8.73675	8.65306
ASHGV40044090	0.00662042	0.331242	2.32226	down	protein_coding	NM_003569	STX7	RefSeq	4270	chr6	-	132778662	132834337	GTGACCCCGCCCAGTTGGCCCAGAGGATCTCTTCTAACATCCAGAAGATCACACAGTGTT	8417	Hs.593148	GO:0000149|GO:0001772|GO:0001916|GO:0005484|GO:0005515|GO:0005764|GO:0005765|GO:0005768|GO:0005769|GO:0005770|GO:0005886|GO:0006886|GO:0006906|GO:0012505|GO:0016021|GO:0019869|GO:0019905|GO:0030139|GO:0031201|GO:0031901|GO:0031982|GO:0042582|GO:0043231|GO:0048278|GO:0048471|GO:0051640|GO:0055037|GO:0070062|GO:0070820|GO:0070925|GO:1902685|GO:1903076	syntaxin 7	580.415	1290.91	9.1479	10.3634	617.693	587.33	536.221	1097.92	1417.01	1357.81	9.33833	9.13297	8.9724	10.3715	10.5082	10.2106
ASHGV40033263	0.0235124	0.341116	2.3421	down	protein_coding	NM_001009880	KIAA0930	RefSeq	6215	chr22	-	45588122	45636650	AGCCTGCGCAGAGCCCCGGCCGGGCCCAGCCCTCGGAGTGCTGCCAAGTGCCTACCTGTC	23313	Hs.592207		KIAA0930	22.4828	53.2571	4.47665	5.70446	20.5828	23.6213	23.2443	43.3493	70.5679	45.8539	4.47388	4.53966	4.41642	5.56375	6.14617	5.40345
ASHGV40038491	0.0197303	0.335134	2.63018	down	protein_coding	NM_182982	GRK4	RefSeq	2321	chr4	+	2965342	3042474	AAAGTGAGGAAGCTTTGCCATTAGATCTAGACAAGAACATACATACCCCGGTTTCCAGAC	2868	Hs.32959	GO:0002031|GO:0004703|GO:0005524|GO:0005829|GO:0005938|GO:0006468|GO:0007165|GO:0008277|GO:0030425|GO:0031623|GO:0038032|GO:0043025|GO:0050254	G protein-coupled receptor kinase 4	11.9496	31.2151	3.55496	4.95013	11.9967	11.1285	12.7237	24.3723	35.0894	34.1837	3.6979	3.43321	3.53378	4.7238	5.14127	4.98531
ASHGV40019874	0.00912547	0.331242	2.38907	down	protein_coding	NM_001004313	TMEM220	RefSeq	3092	chr17	-	10616638	10633646	CTTGGCGTCCTACCTCTTGCATCGTACACAACAGAACATCTTACATGAGGAAGAAGGCAG	388335	Hs.462230	GO:0016021	transmembrane protein 220	57.7092	136.041	5.83592	7.09237	53.469	51.0702	68.5884	120.303	139.04	148.78	5.84041	5.65668	6.01067	7.09145	7.12511	7.06056
ASHGV40048682	0.0450366	0.362077	2.02858	down	protein_coding	NM_003040	SLC4A2	RefSeq	4159	chr7	+	150756656	150773614	GTTCTATGAGCGGCTGCATCTGCTGCTCATGCCGCCCAAACACCACCCAGATGTCACTTA	6522	Hs.647069	GO:0005452|GO:0005886|GO:0005887|GO:0005925|GO:0006811|GO:0006820|GO:0008509|GO:0015701|GO:0015701|GO:0016020|GO:0016323|GO:0051453|GO:0055085|GO:1902476	solute carrier family 4 (anion exchanger), member 2	72.6861	149.063	6.17223	7.1927	75.1998	78.5825	64.2759	108.095	174.75	164.344	6.34107	6.26564	5.90999	6.9176	7.45331	7.20719
ASHGV40039849	0.0254251	0.34715	2.05987	down	protein_coding	NM_002529	NTRK1	RefSeq	2663	chr1	+	156830670	156851642	ATGCCGCCCGAGAGCATCCTGTACCGTAAGTTCACCACCGAGAGCGACGTGTGGAGCTTC	4914	Hs.406293	GO:0000186|GO:0004714|GO:0005166|GO:0005515|GO:0005524|GO:0005768|GO:0005769|GO:0005770|GO:0005886|GO:0005886|GO:0005887|GO:0006468|GO:0007169|GO:0007190|GO:0007202|GO:0007264|GO:0007265|GO:0007411|GO:0007568|GO:0007611|GO:0007623|GO:0008285|GO:0008285|GO:0009314|GO:0009986|GO:0010465|GO:0010623|GO:0010976|GO:0010976|GO:0014823|GO:0018108|GO:0018108|GO:0019900|GO:0021553|GO:0030183|GO:0030424|GO:…	neurotrophic tyrosine kinase, receptor, type 1	100.056	204.674	6.63685	7.67941	107.969	96.8224	95.3758	170.975	242.664	200.382	6.84771	6.57644	6.48641	7.61787	7.92992	7.49043
ASHGV40053453	0.0311665	0.355173	2.17416	down	protein_coding	NM_033446	MVB12B	RefSeq	4842	chr9	+	129089122	129269320	CAGGCTCCCGCCCAGCCCCACCAGGTGTCAGCAGATCCCGCAGTCCTGAGGAGCCAGCGG	89853	Hs.162659	GO:0000813|GO:0005515|GO:0005634|GO:0005769|GO:0005770|GO:0005829|GO:0005886|GO:0008289|GO:0015031|GO:0019075|GO:0031902|GO:0031982|GO:0042058|GO:0043130|GO:0043162|GO:0048524|GO:0070062	multivesicular body subunit 12B	393.901	889.842	8.57396	9.69441	384.359	324.483	472.86	646.57	566.219	1456.74	8.65547	8.27837	8.78803	9.6057	9.16555	10.312
ASHGV40021125	0.012453	0.331242	2.43433	down	protein_coding	NM_014565	OR1A1	RefSeq	930	chr17	+	3118914	3119844	ATTTCCGCCCTTTGACCAATTATAGCCTAAAAGACGCAGTGATCACTGTAATGTACACGG	8383	Hs.532688	GO:0004930|GO:0004984|GO:0005886|GO:0007186|GO:0016021|GO:0050907|GO:0050911|GO:0050911	olfactory receptor family 1 subfamily A member 1	53.1035	126.984	5.70472	6.98824	45.8835	47.5784	65.8488	109.923	133.131	137.898	5.61712	5.54821	5.94881	6.94381	7.05777	6.96313
ASHGV40020964	0.0367892	0.358705	2.21001	down	protein_coding	NM_019020	TBC1D16	RefSeq	10956	chr17	-	77906141	78009657	TTTGCTGTACCAGTTCCGCCTCCTGCCCCGGATCCCCTGCAGCCTGCACGATCTGTGTAA	125058	Hs.369819	GO:0005096|GO:0005515|GO:0043547|GO:1902017	TBC1 domain family member 16	2648.36	5857.09	11.3055	12.4496	2507.56	2513.78	2923.74	3948.12	4235.22	9387.92	11.3322	11.1782	11.4062	12.2267	12.1212	13.0008
ASHGV40044785	0.0262839	0.351305	2.50903	down	protein_coding	NM_025231	ZSCAN16	RefSeq	1290	chr6	+	28092386	28097856	TCCAGCTCCATCCCAAAAAGACCCAGCTGGAGCAGGAAGCTGGGAAACCACAAAGGAATG	80345	Hs.656641	GO:0003677|GO:0003700|GO:0005515|GO:0005634|GO:0006351|GO:0006355|GO:0046872	zinc finger and SCAN domain containing 16	47.7305	122.591	5.56464	6.89177	42.7211	47.0362	53.4343	116.754	85.6426	165.376	5.52167	5.53146	5.64079	7.03769	6.42093	7.21668
ASHGV40017072	0.0299397	0.354706	2.22397	down	protein_coding	NM_024608	NEIL1	RefSeq	1896	chr15	+	75639330	75647592	AAGCAAGGCCCCTTCCAGGACACGAAGGGCAAAGAGAGACCTTCCTAAGAGGACTGCAAC	79661	Hs.512732	GO:0003684|GO:0003906|GO:0005634|GO:0005654|GO:0005654|GO:0005694|GO:0005737|GO:0005815|GO:0006281|GO:0006284|GO:0006284|GO:0006285|GO:0006289|GO:0006979|GO:0008022|GO:0008270|GO:0016798|GO:0019104|GO:0032074|GO:0045008	nei-like DNA glycosylase 1	18.5981	40.3901	4.18161	5.33474	19.5453	14.4601	21.789	35.2101	40.8874	45.0727	4.39846	3.81908	4.32728	5.25965	5.36537	5.3792
ASHGV40049745	0.00608716	0.331242	2.23294	down	protein_coding	NM_001385	DPYS	RefSeq	2197	chr8	-	105391651	105479277	ACAAAAGAAGATGCCACAGCAGGGACCAGGAAACAGGCCCACCCCTGAAGTGTGTGCCAT	1807	Hs.443161	GO:0002058|GO:0002059|GO:0004157|GO:0004157|GO:0004157|GO:0005829|GO:0005829|GO:0006206|GO:0006208|GO:0006210|GO:0006212|GO:0006212|GO:0008270|GO:0016597|GO:0019482|GO:0044281|GO:0046135|GO:0051219|GO:0051289|GO:0055086|GO:0070062	dihydropyrimidinase	61.9446	138.516	5.94208	7.10103	56.1536	65.7747	63.9055	114.669	132.996	167.882	5.91376	6.01171	5.90079	7.008	7.05599	7.2391
ASHGV40042603	0.030175	0.354785	2.56403	down	protein_coding	NM_020950	KIAA1614	RefSeq	4155	chr1	+	180882312	180915239	CCCGCCCCGCCTGGCCTGACGTCACAGTCCAGGGCCCCATCGTTACAATCCCTGCACCCG	57710	Hs.734816		KIAA1614	448.241	1103.12	8.77522	10.1336	505.09	390.841	448.793	897.303	1310.46	1101.6	9.06039	8.55493	8.71035	10.0811	10.3812	9.93859
ASHGV40056498	0.00889213	0.331242	2.43809	down	protein_coding	ENST00000586380	DKFZP761J1410	GENCODE	535	chr19	+	11466141	11470514	ACCTCTGCAGGCCTGGCCTTCACCATGGCGGGAGGGAGACCGCATCTGAAGAGGAGTTTC	64748	Hs.6846	GO:0006470|GO:0008195|GO:0016021	phospholipid phosphatase related 2	9.22544	21.4824	3.14592	4.43167	6.86257	9.17919	11.6346	19.5693	21.2359	23.642	2.89157	3.15177	3.39441	4.39234	4.43012	4.47255
ASHGV40039828	0.0221502	0.339917	2.40906	down	protein_coding	NM_005973	PRCC	RefSeq	2142	chr1	+	156737273	156770609	CCCAAGCCAAATATGGATTCTAGGGCTCTGGAACTGATTGCTCCCAGGATCTCCTGCCAG	5546	Hs.516948	GO:0005515|GO:0005634|GO:0005654|GO:0007093|GO:0043231	papillary renal cell carcinoma (translocation-associated)	377.72	870.744	8.53082	9.79929	328.071	390.769	414.32	825.696	968.433	818.103	8.43747	8.5539	8.60111	9.96033	9.94426	9.49329
ASHGV40043715	0.0236966	0.342481	2.7368	down	protein_coding	NM_015687	FILIP1	RefSeq	4690	chr6	-	76017799	76203545	GGGCCTGGACCTCTAAAATTTTGCAAAAACAAAAGGTTCTAAGATGATTTCAGGAAATAA	27145	Hs.696158	GO:0005737|GO:0005856	filamin A interacting protein 1	8.96659	23.205	3.09767	4.55016	11.6045	6.77643	8.51886	25.0229	23.8728	20.7192	3.64911	2.71182	2.93208	4.76161	4.59658	4.29229
ASHGV40020706	0.0452615	0.362637	2.60628	down	protein_coding	NM_001433	ERN1	RefSeq	4005	chr17	-	62120389	62207502	TTTCTCATTGATCACAGATGTGCCCAGAGTAGCCCAGGTCACTGTTAACTAGTGTTTCTG	2081	Hs.700027	GO:0000287|GO:0001935|GO:0004521|GO:0004521|GO:0004674|GO:0004674|GO:0005515|GO:0005524|GO:0005637|GO:0005737|GO:0005739|GO:0005783|GO:0005789|GO:0006351|GO:0006355|GO:0006379|GO:0006402|GO:0006468|GO:0006987|GO:0007050|GO:0007257|GO:0016241|GO:0019899|GO:0030176|GO:0030544|GO:0030968|GO:0033120|GO:0034976|GO:0035924|GO:0036289|GO:0036498|GO:0036498|GO:0042802|GO:0042803|GO:0043531|GO:0044267|GO:…	endoplasmic reticulum to nucleus signaling 1	10.9155	27.9389	3.40912	4.79111	9.77213	9.46227	13.512	23.8836	35.3799	24.5531	3.40721	3.20203	3.6181	4.6944	5.15232	4.52661
ASHGV40019918	0.0440369	0.362077	2.00224	down	protein_coding	NM_031898	TEKT3	RefSeq	1795	chr17	-	15207128	15244958	TGAAATGACCATAGAATCCATCAAGAAGGCCATCAAGGACAAGACTGCCTTCCTGAAGGT	64518	Hs.414648	GO:0002080|GO:0003674|GO:0005515|GO:0005634|GO:0005874|GO:0030317|GO:0036126|GO:0060271|GO:0070062|GO:0080154	tektin 3	17.5128	34.125	4.09452	5.09614	19.5015	14.0022	19.0348	30.2406	35.6783	36.4562	4.39544	3.77053	4.11759	5.04284	5.16773	5.07784
ASHGV40038965	0.0387327	0.358705	2.39259	down	protein_coding	NM_006118	HAX1	RefSeq	1196	chr1	+	154245038	154248355	CCCCAGCCCAAATCCTATTTCAAGAGCATCTCTGTGACCAAGATCACTAAACCAGATGGG	10456	Hs.199625	GO:0005515|GO:0005635|GO:0005667|GO:0005739|GO:0005741|GO:0005758|GO:0005783|GO:0007005|GO:0014068|GO:0015629|GO:0016023|GO:0016529|GO:0019966|GO:0030027|GO:0030833|GO:0030854|GO:0031965|GO:0033138|GO:0042981|GO:0043066|GO:0045944|GO:0047485|GO:0050731|GO:0051897|GO:0071345|GO:1903146|GO:1903214|GO:2000251	HCLS1 associated protein X-1	39.9856	101.112	5.28494	6.54351	30.1123	39.436	50.4084	78.2113	65.6861	159.438	5.01823	5.28052	5.55606	6.43119	6.04065	7.1587
ASHGV40024525	0.0402132	0.359777	2.01998	down	protein_coding	NM_005619	RTN2	RefSeq	2288	chr19	-	45988545	46000313	GCCTCTGCAGCAGCCGCAGTCTCCGGATCCAAAGCCAAAGCCGAATGAGAACGGTGTCTC	6253	Hs.47517	GO:0005515|GO:0005783|GO:0012505|GO:0014802|GO:0030176|GO:0030315|GO:0046324|GO:0065002	reticulon 2	616.999	1176.19	9.22218	10.2365	524.506	578.561	747.93	1197.01	1046.77	1284.79	9.10828	9.10648	9.45179	10.5146	10.0543	10.1406
ASHGV40023809	0.0454406	0.362637	2.75457	down	protein_coding	NM_020196	XAB2	RefSeq	2682	chr19	-	7684410	7694439	CCGTGGAGCCCGCCCAGCAGTATGACATGTTCAACATCTACATCAAGCGGGCGGCCGAGA	56949	Hs.9822	GO:0000349|GO:0000398|GO:0000974|GO:0001824|GO:0005515|GO:0005634|GO:0005654|GO:0006281|GO:0006283|GO:0006283|GO:0006289|GO:0006351|GO:0016020|GO:0071010|GO:0071012|GO:0071013|GO:0071014	XPA binding protein 2	36.9807	98.0099	5.14992	6.61175	50.3861	28.3494	32.2067	93.9642	116.716	83.3497	5.74601	4.80113	4.90262	6.71756	6.87164	6.24605
ASHGV40034565	0.0264518	0.351685	2.00387	down	protein_coding	NM_000028	AGL	RefSeq	7449	chr1	+	100316044	100389579	TTCTGATGGCACACAATGGATGGGTAATGGGAGATGATCCTCTTCGAAACTTTGCTGAAC	178	Hs.904	GO:0004133|GO:0004134|GO:0004135|GO:0005515|GO:0005634|GO:0005654|GO:0005737|GO:0005829|GO:0005975|GO:0005978|GO:0005980|GO:0005980|GO:0006006|GO:0007584|GO:0016234|GO:0016529|GO:0030247|GO:0031593|GO:0043033|GO:0044281|GO:0051384	amylo-alpha-1, 6-glucosidase, 4-alpha-glucanotransferase	5.37361	10.7757	2.44275	3.44554	5.89901	5	5.22181	9.40674	11.1044	11.816	2.67426	2.32163	2.33236	3.34424	3.49357	3.49882
ASHGV40000198	0.00733158	0.331242	4.5715	down	protein_coding	ENST00000392607	GPR123	GENCODE	4283	chr10	+	134901408	134945179	GTGCCAGGCGGTGGGCATCGTGCTGCACTATTCTACACTGTCCACCATGCTGTGGATAGG	84435	Hs.435183	GO:0004930|GO:0007165|GO:0007166|GO:0007186|GO:0016021	adhesion G protein-coupled receptor A1	27.3393	124.866	4.75319	6.94586	28.8397	28.5993	24.579	97.991	154.347	122.261	4.95261	4.811	4.49598	6.78265	7.27607	6.77886
ASHGV40039766	0.0419792	0.361244	2.11216	down	protein_coding	NM_015398	FAM149A	RefSeq	2721	chr4	+	187065994	187093817	TCTTCGAGAAAGAACAGCCACCCTGGAACGGTTGTCAAGGCCCAGCACAACCCACACGTT	25854	Hs.744961		family with sequence similarity 149 member A	24.9341	55.8053	4.61367	5.69239	20.165	24.781	29.8564	37.7392	41.7522	87.9245	4.44614	4.60514	4.78973	5.36133	5.39649	6.31935
ASHGV40020948	0.00159737	0.286788	2.79357	down	protein_coding	NM_001243540	CEP295NL	RefSeq	2106	chr17	-	76886661	76899299	AGTTTCAGAACATATGCTAAATGCGAGAGGCCCACCCGGGGTAAATACATCACTGATAAT	100653515	Hs.734636	GO:0031514	CEP295 N-terminal like	10.2717	27.6755	3.29042	4.77253	11.8784	6.91669	12.02	31.7851	19.9248	31.3166	3.68392	2.74197	3.44537	5.1102	4.34262	4.86476
ASHGV40020694	0.03607	0.358446	2.73623	down	protein_coding	NM_001098426	SMARCD2	RefSeq	2770	chr17	-	61909440	61920351	TCCCCAAAGCCTTATACTTTTTGCATTGGCTTTAATTGGGTTCAGCAGATGCCTCCTCTG	6603	Hs.250581	GO:0000790|GO:0000978|GO:0000980|GO:0003713|GO:0005515|GO:0005634|GO:0006337|GO:0006338|GO:0006351|GO:0006357|GO:0016514|GO:0031492|GO:0043044|GO:0043234	SWI/SNF related, matrix associated, actin dependent regulator of chromatin, subfamily d, member 2	22.0818	62.942	4.45408	5.90627	21.5582	22.1645	22.5227	41.9125	58.1446	88.769	4.54246	4.44734	4.37243	5.51866	5.87061	6.32953
ASHGV40041824	0.0324873	0.355173	2.76086	down	protein_coding	NM_001113561	RNF180	RefSeq	4944	chr5	+	63461670	63668696	CATGTGTGGCACATGAATGTAGAAGCCCTTCCAGAATGGATAAGCTGCCTAATCCAAAAA	285671	Hs.657843	GO:0000209|GO:0005635|GO:0008270|GO:0016021|GO:0016874|GO:0030534|GO:0031227|GO:0031398|GO:0031624|GO:0032436|GO:0042415|GO:0042428|GO:0050790|GO:0061630	ring finger protein 180	13.6196	36.2148	3.71407	5.17919	14.8817	9.87731	16.0998	32.5172	38.3566	37.7705	4.00682	3.26325	3.87213	5.1431	5.2653	5.12916
ASHGV40029951	0.0471904	0.365933	4.34817	down	protein_coding	NM_025147	COQ10B	RefSeq	1989	chr2	+	198318230	198339851	ATTTGGCGTTTTAGCCCAGGTCTTCCTGGCTACCCAAGAACTTGTACCTTGGATTTTTCA	80219	Hs.606592	GO:0005743	coenzyme Q10B	42.3197	182.617	5.37068	7.49109	41.3316	32.7555	52.872	177.624	240.103	130.125	5.47339	5.01204	5.62663	7.67802	7.91452	6.88075
ASHGV40010892	0.0157786	0.331435	3.2744	down	protein_coding	NM_018979	WNK1	RefSeq	10461	chr12	+	862088	1020618	TGGGAACTGCCTCCTTGCAGAATTTCAACATCAGCAATTTGCAGAAATCCATCAGCAACC	65125	Hs.744906	GO:0004674|GO:0004674|GO:0004860|GO:0005515|GO:0005524|GO:0005737|GO:0006468|GO:0006811|GO:0010923|GO:0018107|GO:0019869|GO:0019902|GO:0035556|GO:0035556|GO:0048666|GO:0050794|GO:1904030	WNK lysine deficient protein kinase 1	26.0362	85.1503	4.68297	6.3942	26.2214	22.2187	29.6686	66.6	94.5911	94.2597	4.81856	4.45014	4.78021	6.20112	6.57258	6.4089
ASHGV40019630	0.00719444	0.331242	2.08559	down	protein_coding	NM_006086	TUBB3	RefSeq	1794	chr16	+	89989686	90002505	TCCCGGGCCAGCTCAACGCTGACCTGCGCAAGCTGGCCGTCAACATGGTGCCCTTCCCGC	10381	Hs.511743	GO:0003924|GO:0005200|GO:0005515|GO:0005525|GO:0005634|GO:0005737|GO:0005874|GO:0006457|GO:0007017|GO:0007067|GO:0007411|GO:0030424|GO:0030425|GO:0042277|GO:0043025|GO:0044267|GO:0051084|GO:0051258|GO:0070062|GO:0071944	tubulin beta 3 class III	48.2218	99.8435	5.5812	6.64165	45.1816	48.3234	51.1605	89.2426	110.568	99.7195	5.5947	5.5734	5.57549	6.64123	6.797	6.48674
ASHGV40026504	0.00477053	0.331242	2.32755	down	protein_coding	NM_013388	PREB	RefSeq	2211	chr2	-	27353624	27357542	CTTCGTCATCTGTGGATCCATCCAGAACAGCGGTATCTGAAGCCCAGGCCATACTCCCTG	10113	Hs.279784	GO:0000139|GO:0003677|GO:0005634|GO:0005789|GO:0006351|GO:0006355|GO:0006888|GO:0015031|GO:0016020|GO:0016021|GO:0018279|GO:0030968|GO:0036498|GO:0043687|GO:0044267|GO:0048208|GO:0061024	prolactin regulatory element binding	112.55	255.857	6.80573	8.02454	107.665	110.843	119.143	244.674	263.648	259.249	6.84422	6.7734	6.79957	8.17048	8.05142	7.85173
ASHGV40017958	0.0391985	0.358705	2.113	down	protein_coding	NM_153029	N4BP1	RefSeq	7121	chr16	-	48572636	48644120	TGAAAGATCTAAATGCGCTTTCTGCCATGGTGTTGGATTGAAGATTGTGCTGAGCGCTGA	9683	Hs.511839	GO:0005515|GO:0005730|GO:0016605|GO:0031397|GO:0032435|GO:0034644	NEDD4 binding protein 1	7.16174	14.9418	2.8016	3.8809	6.4208	7.15314	7.91128	15.8186	10.6148	18.3921	2.79835	2.78871	2.81775	4.09164	3.42764	4.12341
ASHGV40007063	0.00553868	0.331242	2.02717	down	protein_coding	ENST00000278829	FADS3	GENCODE	1779	chr11	-	61640997	61659006	TGGTCAAGTCGCTGTGTGCCAAGCACGGCCTCAGCTACGAAGTGAAGCCCTTCCTCACCG	3995	Hs.21765	GO:0003674|GO:0005789|GO:0006636|GO:0016020|GO:0016021|GO:0016491|GO:0055114	fatty acid desaturase 3	39.6964	80.9859	5.30165	6.32112	35.7482	42.2993	41.0416	64.0408	86.9171	91.9999	5.27247	5.38441	5.24808	6.14403	6.44608	6.37323
ASHGV40009418	0.000471267	0.286788	2.04854	down	protein_coding	NM_003044	SLC6A12	RefSeq	3500	chr12	-	299242	322613	TTTGGGCCCTCCCCAACAAGGGAAGGACTGATAGCCGGGGAGAAGGAGACCCATTTGTAG	6539	Hs.437174	GO:0005328|GO:0005332|GO:0005515|GO:0005886|GO:0005887|GO:0006810|GO:0006811|GO:0006836|GO:0006865|GO:0007268|GO:0007268|GO:0007269|GO:0015812|GO:0016021|GO:0043005|GO:0055085	solute carrier family 6 (neurotransmitter transporter), member 12	323.278	642.215	8.30702	9.34162	291.48	368.792	309.563	510.726	731.737	684.182	8.26231	8.46846	8.1903	9.25553	9.53892	9.2304
ASHGV40002133	0.00472459	0.331242	2.44534	down	protein_coding	ENST00000556347	RP11-47I22.4	GENCODE	779	chr14	+	61995845	62124682	ATAGAACCGCCTTTCAGACCCAGAATCTGGCTTCTAGAAGAGTGAGTCTGGAAAATACTG					6.21699	14.4793	2.58106	3.8711	5.29729	5.66163	7.69205	13.3999	14.3494	15.6885	2.52272	2.44331	2.77715	3.85068	3.86499	3.89764
ASHGV40054771	0.0234881	0.341116	2.3102	down	protein_coding	NM_001136234	SUPT20HL1	RefSeq	2664	chrX	+	24380877	24383541	GCTGCCCAGCCCCCCACCAAATTCATAAAAATAGCGCCAGCCATTCAGTTGAGGACAGGC	100130302	Hs.717243	GO:0000124|GO:0003712|GO:1903506	SPT20 homolog, SAGA complex component-like 1	1932.78	4498.34	10.8587	12.0667	1792.29	1727.07	2278.99	3272.74	2987.1	7235.19	10.863	10.6684	11.0447	11.954	11.6245	12.6215
ASHGV40031660	0.0179432	0.334066	2.57683	down	protein_coding	NM_022358	KCNK15	RefSeq	2550	chr20	+	43374487	43380954	TGGCGCTCCAGGCTGAGCCCCACCGCGCCGGCCGCCAGTGGAAGTTCCCCGGCTCCTTCT	60598	Hs.528664	GO:0005244|GO:0005887|GO:0022841|GO:0030322|GO:0034765|GO:0071805	potassium channel, two pore domain subfamily K, member 15	154.729	390.099	7.25662	8.62222	171.418	147.812	144.958	327.304	464.08	378.913	7.50899	7.16707	7.0938	8.5883	8.87997	8.39838
ASHGV40057547	0.0107518	0.331242	2.84165	down	protein_coding	NM_017594	DIRAS2	RefSeq	4386	chr9	-	93372113	93405387	AAAGAGAAGCTCAAAGGCAAGTGCGTGATCATGTGAAGGCCCTTCCTGCGGGAGGAGCAG	54769	Hs.165636	GO:0005525|GO:0005622|GO:0005886|GO:0007264|GO:0043406	DIRAS family, GTP-binding RAS-like 2	42.781	122.071	5.41096	6.91768	41.3702	41.3915	45.5813	97.2032	144.27	124.739	5.47587	5.35641	5.40059	6.77067	7.17094	6.81144
ASHGV40020971	0.0421584	0.361244	2.43559	down	protein_coding	uc002jyo.2	AX746631	UCSC_knowngene	2143	chr17	-	78437250	78439393	CCTCCTACTGGATTTTTAAATAAATGTTTCCAACAGTTTGACCCTTAAAACCTGGAAATC					6.84066	15.9075	2.72321	4.00748	6.63713	5	8.88486	17.6475	15.8311	14.2439	2.84874	2.32163	2.99925	4.25075	4.00767	3.76402
ASHGV40003224	0.00479161	0.331242	2.28873	down	protein_coding	NM_001291085	ADGRA1	RefSeq	3700	chr10	+	134915749	134945179	ACCTATCCAGGTGGGCATCGTGCTGCACTATTCTACACTGTCCACCATGCTGTGGATAGG	84435	Hs.435183	GO:0004930|GO:0007165|GO:0007166|GO:0007186|GO:0016021	adhesion G protein-coupled receptor A1	7.90977	17.5347	2.95117	4.14572	7.91688	7.99136	7.82109	17.5962	19.5144	15.4936	3.10038	2.95134	2.80179	4.24694	4.30748	3.88274
ASHGV40012317	0.006721	0.331242	2.36563	down	protein_coding	NM_145061	SKA3	RefSeq	2927	chr13	-	21727733	21750741	AGTAATTTCAAAAATATAAAGGTGTTTGCTACTCAGATGAGGCCGCCCCTGACCTTCTGG	221150	Hs.88523	GO:0000940|GO:0005515|GO:0005737|GO:0005876|GO:0007059|GO:0007067|GO:0031110|GO:0051301	spindle and kinetochore associated complex subunit 3	155.649	360.196	7.26916	8.51138	165.319	151.914	149.715	312.2	387.269	381.12	7.45714	7.20695	7.14337	8.51267	8.61524	8.40623
ASHGV40019634	0.00378228	0.331242	2.21418	down	protein_coding	NM_001481	GAS8	RefSeq	3185	chr16	+	90089007	90111379	CTTGAGTCGAAGAACAGCACCATCAAGGACCTGCAGTATGAGCTGGCCCAGGTCTGTAAG	2622	Hs.431792	GO:0003674|GO:0005794|GO:0005874|GO:0008285|GO:0017137|GO:0030317|GO:0031514|GO:0034613	growth arrest specific 8	9.00282	19.3451	3.14111	4.28788	8.61891	9.00279	9.38677	19.3805	20.6361	18.0189	3.22481	3.12397	3.07455	4.37916	4.38928	4.09521
ASHGV40024358	0.0175393	0.334066	2.27171	down	protein_coding	NM_001398	ECH1	RefSeq	1276	chr19	-	39306061	39322497	GGCGATGACAGTTGTTTCTATGCCTTCTGACCCAGTTTCCCAGTTTATAACTTTATGACA	1891	Hs.196176	GO:0005102|GO:0005515|GO:0005739|GO:0005777|GO:0006635|GO:0016020|GO:0016853|GO:0070062	enoyl-CoA hydratase 1, peroxisomal	222.943	492.119	7.78148	8.96525	212.524	217.776	238.53	410.21	578.739	487.407	7.82052	7.71275	7.81116	8.93701	9.19911	8.75964
ASHGV40007928	0.000550295	0.286788	4.00325	down	protein_coding	NM_012305	AP2A2	RefSeq	4671	chr11	+	925808	1012245	AAGAAGTTGATCCTAATCCTGCGAATTTCGTGGGAGCTGGAATCATCCACACGAAAACCA	161	Hs.19121	GO:0003674|GO:0005515|GO:0005829|GO:0005886|GO:0006886|GO:0007173|GO:0007268|GO:0007411|GO:0008289|GO:0008565|GO:0016023|GO:0016032|GO:0019886|GO:0019901|GO:0030122|GO:0030666|GO:0030669|GO:0032403|GO:0035615|GO:0042059|GO:0048011|GO:0048013|GO:0050690|GO:0072583	adaptor related protein complex 2 alpha 2 subunit	5.03382	19.9935	2.33249	4.33366	5	5.10146	5	18.9217	21.1543	19.9044	2.32398	2.35215	2.32135	4.341	4.42557	4.23442
ASHGV40055507	0.0312169	0.355173	2.15673	down	protein_coding	NM_016364	DUSP13	RefSeq	923	chr10	-	76854191	76859248	TGTCCTGGCCTTCCTCATGATCTGTGAGAACATGACGCTGGTAGAGGCCATCCAGACGGT	51207	Hs.178170	GO:0004725|GO:0005515|GO:0005737|GO:0006470|GO:0007126|GO:0007283|GO:0008138|GO:0035335	dual specificity phosphatase 13	128.353	272.917	6.99299	8.10184	133.916	118.369	132.774	245.656	326.468	246.627	7.15731	6.85827	6.9634	8.17537	8.35102	7.77913
ASHGV40053439	0.0226268	0.341116	3.03825	down	protein_coding	NM_182487	OLFML2A	RefSeq	6551	chr9	+	127539436	127577170	GCAGAGCAGGATGAGGCTGAGCCCAGGTCCTCCGAGCGAGTGGACCTGGCTTCTGGCACC	169611	Hs.357004	GO:0005578|GO:0030198|GO:0042803|GO:0050840	olfactomedin like 2A	5	15.2552	2.32232	3.92556	5	5	5	16.9512	17.5428	11.2715	2.32398	2.32163	2.32135	4.19068	4.15165	3.43436
ASHGV40025187	0.0325656	0.355173	2.30455	down	protein_coding	NM_018687	C19orf80	RefSeq	888	chr19	+	11350294	11352619	GCAGCGGCAGAGGCGGGAGATGGTGGCACAGCAGCATCGGCTGCGACAGATCCAGGAGAG	55908	Hs.534467	GO:0005179|GO:0005179|GO:0005515|GO:0005576|GO:0010954|GO:0019216|GO:0044255|GO:0044342|GO:0044342|GO:0045444|GO:0048469|GO:0050746|GO:0070328|GO:0070328	angiopoietin like 8	10.2377	22.3966	3.29086	4.49535	8.00497	13.6292	9.07878	24.5496	23.6766	18.9636	3.11632	3.72682	3.02945	4.73589	4.58323	4.16692
ASHGV40031515	0.0138785	0.331242	2.2187	down	protein_coding	NM_080825	C20orf144	RefSeq	586	chr20	+	32250091	32251721	CCGCAGCTTTAAACGCTTGGCCCGGACCCCGCCCAATAAAGAGTGCGTGGCAACCCTGGC	128864	Hs.324104		chromosome 20 open reading frame 144	350.782	746.617	8.42443	9.57415	383.493	353.149	315.705	616.51	839.784	783.557	8.65216	8.4052	8.21594	9.53892	9.7523	9.43121
ASHGV40019192	0.0196382	0.335134	2.09052	down	protein_coding	NM_005886	KATNB1	RefSeq	2661	chr16	+	57769659	57791162	TCATCACAGACATGCTGGCGGCCCCACCCTCTGTGGGTGTGGATATCAGCAGGGAGGAGA	10300	Hs.275675	GO:0000922|GO:0005634|GO:0005737|GO:0005813|GO:0005874|GO:0005886|GO:0006605|GO:0007026|GO:0007079|GO:0008017|GO:0008352|GO:0008352|GO:0008568|GO:0010942|GO:0010976|GO:0015630|GO:0016020|GO:0030424|GO:0030426|GO:0030496|GO:0031117|GO:0043025|GO:0045502|GO:0046982|GO:0051013|GO:0051301	katanin p80 (WD repeat containing) subunit B 1	96.5507	204.684	6.58668	7.65054	88.3475	97.4485	103.856	142.943	235.578	235.531	6.56848	6.58375	6.60781	7.35244	7.88724	7.71195
ASHGV40030428	0.0116842	0.331242	2.31255	down	protein_coding	NM_144628	TBC1D20	RefSeq	4487	chr20	-	416120	443197	TTTCAGCTGCAGCTGTTTCCCTGAAAGCCAGAGAAGACCTTCCTCTTACATCACATTAAG	128637	Hs.590876	GO:0001675|GO:0005096|GO:0005515|GO:0005783|GO:0005789|GO:0006888|GO:0007030|GO:0017137|GO:0019068|GO:0030173|GO:0031965|GO:0034389|GO:0043547|GO:0044829|GO:0046726|GO:0070309|GO:0072520|GO:0090110|GO:1902017|GO:1902953	TBC1 domain family member 20	50.0032	115.585	5.61769	6.82718	38.444	56.6704	54.8951	91.2653	107.453	148.037	5.37221	5.80294	5.67791	6.67262	6.75252	7.05639
ASHGV40031947	0.031544	0.355173	2.03075	down	protein_coding	NM_024299	PPDPF	RefSeq	794	chr20	+	62152132	62153524	GCGCCCCCGTCCCCGCCACCCGTGATCGTGCGCCGAGGCCCGCGAGGGGTCGCCGCCCAG	79144	Hs.79625	GO:0007275|GO:0030154	pancreatic progenitor cell differentiation and proliferation factor	2265.84	4297.35	11.0929	12.1149	2375.78	1957	2464.74	3704.68	4575.98	4611.38	11.2684	10.8501	11.1604	12.1285	12.243	11.9734
ASHGV40000578	0.0117278	0.331242	2.00115	down	protein_coding	NM_002441	MSH5	RefSeq	2945	chr6	+	31707724	31730455	TTGACTGCCTCCTCACAGTTCGAGCACTTGGAGGGCTGCTGAAGTTCCTGGGTCGAAGAA	4439	Hs.647011	GO:0000228|GO:0000710|GO:0000795|GO:0003684|GO:0005515|GO:0005524|GO:0007131|GO:0008094|GO:0030983|GO:0032300|GO:0045143|GO:0051026	mutS homolog 5	104.706	208.715	6.70307	7.7039	104.289	98.9693	110.858	169.597	221.286	235.261	6.79886	6.60781	6.70255	7.60687	7.79443	7.7104
ASHGV40044655	0.0189018	0.334362	6.42118	down	protein_coding	NM_006366	CAP2	RefSeq	3080	chr6	+	17393735	17558023	TGTCTGCAGAGTCCCACAGGCCCCCTGGGAACTGCGGGGAAGTCAATGGTGTCATTGCAG	10486	Hs.132902	GO:0003779|GO:0005515|GO:0005886|GO:0007010|GO:0007163|GO:0007165|GO:0007190|GO:0007411|GO:0097481	CAP, adenylate cyclase-associated protein, 2 (yeast)	13.2398	85.236	3.69076	6.3736	15.2067	11.0916	13.4212	59.1496	104.553	92.0054	4.03716	3.42741	3.6077	6.03447	6.71293	6.3734
ASHGV40029800	0.0204147	0.335134	3.82144	down	protein_coding	NM_019558	HOXD8	RefSeq	2599	chr2	+	176994467	176997423	AAATGGAAAAAGGAAAACAACAAGGACAAATTTCCCGTTTCCCGGCAGGAGGTGAAGGAC	3234	Hs.301963	GO:0000122|GO:0000977|GO:0001228|GO:0005634|GO:0006366|GO:0008595|GO:0045944|GO:0048705	homeobox D8	55.1296	216.663	5.77628	7.7104	55.047	57.5559	52.786	178.361	313.055	158.572	5.88218	5.82224	5.62442	7.68434	8.29484	7.15202
ASHGV40054059	0.0229447	0.341116	2.08265	down	protein_coding	NM_001190708	MTRNR2L10	RefSeq	1121	chrX	-	55207823	55208944	TGATGCTATCTCAATCTAACAAATCATCACATACCCTACCCAAGAACAGGGTTTGTTAAG	100463488	Hs.722730	GO:0005576|GO:0005737	MT-RNR2-like 10	41.2702	89.4734	5.26321	6.32163	28.8561	30.9082	64.0463	67.7626	50.5573	150.1	4.9542	4.93103	5.90439	6.22515	5.66877	7.07097
ASHGV40010726	0.00529363	0.331242	2.77562	down	protein_coding	NM_019625	ABCB9	RefSeq	3546	chr12	-	123413538	123451056	ACTTTCACCAAGATGTTCTAGAAACTTCTGAGCCAGGAGTGAATGGCCCTTCCTTAGTAG	23457	Hs.511951	GO:0002474|GO:0005515|GO:0005524|GO:0005764|GO:0005765|GO:0005765|GO:0005769|GO:0005783|GO:0008152|GO:0015031|GO:0015421|GO:0015440|GO:0015833|GO:0016021|GO:0022891|GO:0030176|GO:0035672|GO:0042803|GO:0042803|GO:0055085	ATP binding cassette subfamily B member 9	103.803	281.504	6.6774	8.15021	85.7042	122.617	103.089	250.808	324.45	269.253	6.52957	6.90449	6.59815	8.20351	8.34296	7.90418
